# Supplementary material for: Genomic and neurobiological bases of variation in fighting strategies in gamecocks
Source: Mol Biol Evol. 2026 Jan 9;43(1):msag007. doi: 10.1093/molbev/msag007 (PMC12835820; doi:10.1093/molbev/msag007)
Supplement: msag007_Supplementary_Data [file msag007_supplementary_data.zip]

Archive with 2 entries (2 files):
- manuscript_22_MBE_revise_SupplFig.pdf
- table_22_MBE_revise_SupplTable.xlsx
