# Supplementary material for: Genomic and neurobiological bases of variation in fighting strategies in gamecocks
Source: Mol Biol Evol. 2026 Jan 9;43(1):msag007. doi: 10.1093/molbev/msag007 (PMC12835820; doi:10.1093/molbev/msag007)
Supplement: msag007_Supplementary_Data [file msag007_supplementary_data.zip › table_22_MBE_revise_SupplTable.xlsx]

## Sheet: S1
	supplementary table S1 Summary of samples sequenced in this study.
	Breed name	Attack type	Sex	Population1	No. of samples2	Coverage / sample		Source
	Japanese fighting cock (Shamo)	Offensive type	Male	Breeder A	3	7.66732		This study
				Breeder B	6	8.04541		This study
				Breeder C	3	7.63358		This study
			Female	Breeder A	4	7.48397		This study
				Breeder B	7	8.26296		This study
		Defensive type	Male	Breeder A	3	7.49462		This study
				Breeder B	8	8.78784		This study
			Female	Breeder A	3	7.64137		This study
				Breeder B	8	8.15096		This study
	Red jungle fowl (RJF)	Normal	Male	ABRC	6	4.36758		This study
	Black minorca (BMC)	(Offensive type)	Male	ABRC	1	4.51144		Matsuda et al. (2025)
	Brown leghorn (BLE)		Male	ABRC	1	5.65165		Matsuda et al. (2025)
	Dandarawi (DD)		Male	ABRC	1	5.59531		Matsuda et al. (2025)
	Game bantam (GB)		Male	ABRC	1	6.41599		Matsuda et al. (2025)
	GSP		Male	ABRC	1	4.4381		Matsuda et al. (2025)
	Japanese bantam (JB)		Male	ABRC	1	6.24342		Matsuda et al. (2025)
	Rhode Island red (RIR)		Male	ABRC	1	5.01589		Matsuda et al. (2025)
	White leghorn (WL)		Male	ABRC	1	5.87203		Matsuda et al. (2025)
	White silkie (SIL)		Male	ABRC	1	5.38642		Matsuda et al. (2025)
	White wyandotte (CAL)		Male	ABRC	1	5.50508		Matsuda et al. (2025)
	Total				61	-		Matsuda et al. (2025)
	Average				-	6.50855		Matsuda et al. (2025)
	1ABRC: Avian Bioscience Research Center, Nagoya University, Japan.
	2For samples from ABRC excluding RJF, the pooled sample of 10 individual per breed was sequenced.

## Sheet: S2
	supplementary table S2 SNPs in candidate region on chr. 12. The SNPs with largely differed allele frequency between offensive and defensive type (dAF) was extracted.
	Position	Allele frequency			dAF		Gene name
		Offencsive type	Defensive type
	16071890	0.133	0.796		0.663		FOXP1 (intron), LOC107054414
	16078844	0.197	0.842		0.645		FOXP1 (intron), LOC107054414
	16122212	0.188	0.793		0.605		FOXP1 (intron)
	16149004	0.191	0.878		0.687		FOXP1 (intron)
	16205221	1	0.357		0.643		FOXP1 (intron)
	16205270	1	0.388		0.612		FOXP1 (intron)
	16231189	0.96	0.32		0.64		FOXP1 (intron)
	16252474	0.822	0.219		0.603		FOXP1 (intron)
	16253753	0.856	0.245		0.611		FOXP1 (intron)
	16273746	0.153	0.786		0.633		FOXP1 (intron)
	16285343	0.13	0.825		0.695		-
	16285360	0.074	0.741		0.667		-
	16285456	0.086	0.697		0.611		-
	16286382	0.189	0.847		0.658		-
	16289067	0.047	0.651		0.604		-
	16289405	0.246	0.849		0.603		-
	16294711	0.132	0.759		0.627		-
	16296136	0.167	0.849		0.682		-
	16301540	0.084	0.778		0.694		-
	16302420	0.124	0.851		0.727		EIF4E3 (exon)
	16304087	0.934	0.309		0.625		EIF4E3 (intron)
	16304173	0.934	0.318		0.616		EIF4E3 (intron)
	16312099	0.849	0.22		0.629		EIF4E3 (intron)
	16314216	0.096	0.728		0.632		EIF4E3 (intron)
	16318515	0.3	0.923		0.623		-
	16319202	0.188	0.797		0.609		-
	16321159	0.792	0.145		0.647		-
	16321160	0.792	0.145		0.647		-
	16321185	0.772	0.145		0.627		-
	16321195	0.766	0.152		0.614		-
	16321419	0.784	0.093		0.691		-
	16325127	0.644	0.021		0.623		-
	16325972	0.736	0.07		0.666		-
	16326000	0.744	0.074		0.67		-
	16326185	0.968	0.348		0.62		-
	16326736	0.803	0.117		0.686		-
	16333592	0.779	0.111		0.668		-
	16333780	0.985	0.367		0.618		-
	16336130	0.708	0.035		0.673		-
	16336652	0.961	0.356		0.605		-
	16336668	0.346	0.975		0.629		-
	16337094	0.05	0.731		0.681		-
	16338559	0.052	0.731		0.679		-
	16339194	0.915	0.181		0.734		PROK2 (exon)
	16339227	0.87	0.209		0.661		PROK2 (intron)
	16339290	0.718	0.056		0.662		PROK2 (intron)
	16339328	0.805	0.115		0.69		PROK2 (intron)
	16339331	0.692	0.068		0.624		PROK2 (intron)
	16339333	0.807	0.111		0.696		PROK2 (intron)
	16339335	0.799	0.106		0.693		PROK2 (intron)
	16339339	0.799	0.108		0.691		PROK2 (intron)
	16339727	0.695	0.077		0.618		PROK2 (intron)
	16340607	0.15	0.894		0.744		PROK2 (intron)
	16349235	0.792	0.175		0.617		-
	16352747	0.874	0.228		0.646		-
	16353395	0.91	0.238		0.672		-
	16356034	0.963	0.346		0.617		-
	16376382	0.155	0.777		0.622		-

## Sheet: S3
	supplementary table S3. Differentially expressed genes in diencephalon between offensive and defensive type. The annotated genes with Q value (FDR-adjusted P value) < 0.05 are shown.
	Gene ID	Gene name	Locus	FPKM1		log2FC2	Test statistic	P value	Q value	Significant
				Offence	Defence
	ENSGALG00000000115	HEP21	16:2492671-2544064	0.0620514	0					no
	ENSGALG00000000172	MYOG	26:978297-981812	0.0515114	0	#NAME?	0	1	1	no
	ENSGALG00000001167	KCNJ1	24:1097585-1142577	0.0158328	0	#NAME?	0	1	1	no
	ENSGALG00000001793	MYL10	19:3899837-3920950	0.0160411	0	#NAME?	0	1	1	no
	ENSGALG00000002097	-	10:1847503-1849186	0.0670908	0	#NAME?	0	1	1	no
	ENSGALG00000002299	RGR	6:3712790-3726535	0.441899	0	#NAME?	0	1	1	no
	ENSGALG00000002307	LRIT2	6:3758270-3762459	0.0112276	0	#NAME?	0	1	1	no
	ENSGALG00000003134	-	13:10817552-10824827	0.0955905	0	#NAME?	0	1	1	no
	ENSGALG00000003302	SLC38A8	11:2527642-2531674	0.0194662	0	#NAME?	0	1	1	no
	ENSGALG00000003456	CA12	10:4543070-4556711	0.0209974	0	#NAME?	0	1	1	no
	ENSGALG00000003557	-	6:10069197-10081046	0.0666745	0	#NAME?	0	1	1	no
	ENSGALG00000003814	DKK1	6:10918335-10919304	0.128149	0	#NAME?	0	1	1	no
	ENSGALG00000003857	-	13:12132156-12188986	0.40928	0	#NAME?	0	1	1	no
	ENSGALG00000004120	CNR2	23:5753274-5754330	0.0198777	0	#NAME?	0	1	1	no
	ENSGALG00000004251	ARR3	4:1241079-1246271	0.0822439	0	#NAME?	0	1	1	no
	ENSGALG00000004280	-	5:1763495-1773626	0.0190458	0	#NAME?	0	1	1	no
	ENSGALG00000005504	HNF1B	19:8792516-8809163	0.0120837	0	#NAME?	0	1	1	no
	ENSGALG00000006018	-	2:5008676-5015039	0.0116324	0	#NAME?	0	1	1	no
	ENSGALG00000006320	-	15:8345048-8354558	0.0238222	0	#NAME?	0	1	1	no
	ENSGALG00000006574	CRYGS	9:4516569-4520368	0.150064	0	#NAME?	0	1	1	no
	ENSGALG00000007853	PAPOLG	3:2015399-2032464	0.0110468	0	#NAME?	0	1	1	no
	ENSGALG00000007950	C11orf1	24:6196566-6281701	0.0788768	0	#NAME?	0	1	1	no
	ENSGALG00000008087	CPA1	1:1600796-1604593	0.0143568	0	#NAME?	0	1	1	no
	ENSGALG00000008253	TBX5	15:12598200-12638563	0.0164695	0	#NAME?	0	1	1	no
	ENSGALG00000008275	-	10:20433601-20434880	0.0194795	0	#NAME?	0	1	1	no
	ENSGALG00000009032	PIF1	8:19953423-19965159	0.00976806	0	#NAME?	0	1	1	no
	ENSGALG00000009231	PNLIP	6:29804112-29815115	0.0107193	0	#NAME?	0	1	1	no
	ENSGALG00000009573	ANXA10	4:24927201-24945212	0.0384775	0	#NAME?	0	1	1	no
	ENSGALG00000009787	CLRN3	6:34206295-34235850	0.0224523	0	#NAME?	0	1	1	no
	ENSGALG00000009903	IFNG	1:35173603-35177772	0.0675186	0	#NAME?	0	1	1	no
	ENSGALG00000009904	IL22	1:35221628-35224087	0.0445277	0	#NAME?	0	1	1	no
	ENSGALG00000010152	TSPAN8	1:36249787-36266933	0.0334538	0	#NAME?	0	1	1	no
	ENSGALG00000010662	-	4:39875739-39966929	0.0387578	0	#NAME?	0	1	1	no
	ENSGALG00000010850	C8A	8:26158854-26174657	0.0104454	0	#NAME?	0	1	1	no
	ENSGALG00000010978	ANGPTL3	8:27852460-27939873	0.00637951	0	#NAME?	0	1	1	no
	ENSGALG00000011354	CRYBA2	7:22350253-22352592	0.119863	0	#NAME?	0	1	1	no
	ENSGALG00000011808	CCR9	2:42730094-42731243	0.0161256	0	#NAME?	0	1	1	no
	ENSGALG00000012040	TAAR2	3:56926881-56927910	0.0374256	0	#NAME?	0	1	1	no
	ENSGALG00000013180	SLC6A18	2:85713767-85738300	0.014001	0	#NAME?	0	1	1	no
	ENSGALG00000013600	-	4:62797492-62804740	0.0410653	0	#NAME?	0	1	1	no
	ENSGALG00000013756	ZC2HC1B	3:52378551-52388126	0.0770081	0	#NAME?	0	1	1	no
	ENSGALG00000014372	SLC34A2	4:73421042-73440963	0.0166906	0	#NAME?	0	1	1	no
	ENSGALG00000014820	VTCN1	1:80157629-80163043	0.0520863	0	#NAME?	0	1	1	no
	ENSGALG00000015176	-	Z:37721341-37726001	0.0132492	0	#NAME?	0	1	1	no
	ENSGALG00000015213	TPPP2	Z:44133294-44137277	0.201511	0	#NAME?	0	1	1	no
	ENSGALG00000015364	GUCA1C	1:88956753-88981453	0.0351705	0	#NAME?	0	1	1	no
	ENSGALG00000016011	-	1:107200536-107201298	0.0306364	0	#NAME?	0	1	1	no
	ENSGALG00000016169	TMPRSS3	1:110712814-110725955	0.0138503	0	#NAME?	0	1	1	no
	ENSGALG00000016469	MSGN1	3:100204488-100205795	0.0152928	0	#NAME?	0	1	1	no
	ENSGALG00000017117	-	1:178731780-178812572	0.0163281	0	#NAME?	0	1	1	no
	ENSGALG00000017810	RF00322	1:169085034-169089257	5.22816	0	#NAME?	0	1	1	no
	ENSGALG00000017836	RF00392	2:4081289-4090691	3.15834	0	#NAME?	0	1	1	no
	ENSGALG00000017839	RF00091	2:44295274-44300137	1.3289	0	#NAME?	0	1	1	no
	ENSGALG00000017907	RF00015	15:9679417-9679558	2.67854	0	#NAME?	0	1	1	no
	ENSGALG00000018534	-	Z:7102974-7137256	0.020677	0	#NAME?	0	1	1	no
	ENSGALG00000018977	PLA2G5	21:4848703-4856154	0.0334167	0	#NAME?	0	1	1	no
	ENSGALG00000019331	-	1:46556023-46577957	0.133691	0	#NAME?	0	1	1	no
	ENSGALG00000019756	MLANA	Z:27814455-27819700	0.0773338	0	#NAME?	0	1	1	no
	ENSGALG00000019844	AvBD8	3:107430691-107459717	0.0260007	0	#NAME?	0	1	1	no
	ENSGALG00000019846	AvBD11	3:107406230-107408849	0.0383968	0	#NAME?	0	1	1	no
	ENSGALG00000019941	FAM162B	3:63775428-63778379	0.104095	0	#NAME?	0	1	1	no
	ENSGALG00000019958	-	3:58568354-58593304	0.0124202	0	#NAME?	0	1	1	no
	ENSGALG00000020989	PLA2G1B	15:9655322-9657040	0.0571398	0	#NAME?	0	1	1	no
	ENSGALG00000022206	-	5:6004143-6009441	0.0463531	0	#NAME?	0	1	1	no
	ENSGALG00000025355	RF00392	2:4081289-4090691	2.54228	0	#NAME?	0	1	1	no
	ENSGALG00000025464	RF00263	1:33715791-33726148	17.7373	0	#NAME?	0	1	1	no
	ENSGALG00000025605	RF00427	4:83217916-83228766	4.88022	0	#NAME?	0	1	1	no
	ENSGALG00000025639	RF00322	1:169084692-169084828	7.61911	0	#NAME?	0	1	1	no
	ENSGALG00000025872	-	20:6660420-6674076	0.0171747	0	#NAME?	0	1	1	no
	ENSGALG00000025899	-	4:11318330-11323586	0.0126969	0	#NAME?	0	1	1	no
	ENSGALG00000025936	RF02271	6:2370599-2675359	0.709972	0	#NAME?	0	1	1	no
	ENSGALG00000026733	FFAR4	6:21361309-21367038	0.0382842	0	#NAME?	0	1	1	no
	ENSGALG00000026953	TMEM207	9:14069314-14073372	0.0295797	0	#NAME?	0	1	1	no
	ENSGALG00000027289	RF02271	2:83071267-83445594	1.33217	0	#NAME?	0	1	1	no
	ENSGALG00000027292	gga-mir-6669	Z:27711356-27711464	72.0516	0	#NAME?	0	1	1	no
	ENSGALG00000027404	RF02271	5:31437973-31606534	1.11688	0	#NAME?	0	1	1	no
	ENSGALG00000027692	MINAR2	Z:45396866-45398346	0.0638575	0	#NAME?	0	1	1	no
	ENSGALG00000027818	-	27:7063828-7066142	0.0542708	0	#NAME?	0	1	1	no
	ENSGALG00000027850	RF02271	12:2360794-2623950	2.29805	0	#NAME?	0	1	1	no
	ENSGALG00000028077	RF02271	4:30829557-31010530	0.830257	0	#NAME?	0	1	1	no
	ENSGALG00000028118	MSMP	Z:9113970-9115313	0.0800086	0	#NAME?	0	1	1	no
	ENSGALG00000028209	RF02271	3:101578289-101621518	3.77159	0	#NAME?	#NAME?	0.11625	0.999683	no
	ENSGALG00000028324	-	Z:49982404-50002009	0.0261713	0	#NAME?	0	1	1	no
	ENSGALG00000028331	gga-mir-6573	27:3911371-3978712	13.0876	0	#NAME?	0	1	1	no
	ENSGALG00000028424	-	23:4599327-4600206	0.0494865	0	#NAME?	0	1	1	no
	ENSGALG00000028760	gga-mir-6652	13:9641468-9641578	160.964	0	#NAME?	0	1	1	no
	ENSGALG00000028950	RF02250	3:25929191-25938177	0.161207	0	#NAME?	0	1	1	no
	ENSGALG00000028988	ART7C	1:195581770-195583012	0.0243228	0	#NAME?	0	1	1	no
	ENSGALG00000029837	OST4	3:104460532-104460646	456.941	0	#NAME?	#NAME?	0.001	0.210731	no
	ENSGALG00000029940	IL1B	22:5171644-5173295	0.0697593	0	#NAME?	0	1	1	no
	ENSGALG00000030530	HAND2	4:43384477-43385619	0.0737352	0	#NAME?	0	1	1	no
	ENSGALG00000030636	-	AADN05001362.1:6535-7720	0.0567218	0	#NAME?	0	1	1	no
	ENSGALG00000030684	-	15:9086578-9099994	0.124856	0	#NAME?	0	1	1	no
	ENSGALG00000030907	CSF3	27:7106163-7164078	0.0146508	0	#NAME?	0	1	1	no
	ENSGALG00000031289	-	KZ626836.1:308591-843583	0.0115302	0	#NAME?	0	1	1	no
	ENSGALG00000031392	-	1:169717069-169741966	0.0733888	0	#NAME?	0	1	1	no
	ENSGALG00000031402	-	14:9554558-9587321	0.0380425	0	#NAME?	0	1	1	no
	ENSGALG00000031410	ENPEP	4:57825702-57859115	0.00636827	0	#NAME?	0	1	1	no
	ENSGALG00000031737	-	5:14975992-15006369	0.00474561	0	#NAME?	0	1	1	no
	ENSGALG00000031807	-	26:5081075-5103540	0.0207709	0	#NAME?	0	1	1	no
	ENSGALG00000031836	-	1:89083712-89274189	0.0194821	0	#NAME?	0	1	1	no
	ENSGALG00000032172	-	4:90902081-90903700	0.056626	0	#NAME?	0	1	1	no
	ENSGALG00000032567	SPINK6	13:11304656-11306751	0.180927	0	#NAME?	0	1	1	no
	ENSGALG00000032652	gga-mir-1698-1	19:801747-849704	50.444	0	#NAME?	0	1	1	no
	ENSGALG00000032718	NIPAL2	2:127457275-127487495	0.0636175	0	#NAME?	0	1	1	no
	ENSGALG00000033093	-	21:4432086-4444598	0.174071	0	#NAME?	0	1	1	no
	ENSGALG00000033579	-	3:99105782-99211831	0.0428664	0	#NAME?	0	1	1	no
	ENSGALG00000033700	CA3A	2:122678179-122689749	0.0246628	0	#NAME?	0	1	1	no
	ENSGALG00000034306	NEUROD4	33:5982747-5983859	0.0185377	0	#NAME?	0	1	1	no
	ENSGALG00000034319	-	16:1904804-1907716	0.160136	0	#NAME?	0	1	1	no
	ENSGALG00000034411	-	31:3420028-3421933	0.267956	0	#NAME?	0	1	1	no
	ENSGALG00000034436	CEL	17:7073100-7078463	0.0107102	0	#NAME?	0	1	1	no
	ENSGALG00000034675	XKR9	2:116774237-116782120	0.0115984	0	#NAME?	0	1	1	no
	ENSGALG00000035104	HAND1	13:12838860-12839962	0.034614	0	#NAME?	0	1	1	no
	ENSGALG00000035351	-	1:141461073-141463479	0.0272421	0	#NAME?	0	1	1	no
	ENSGALG00000035494	-	1:76479910-76589552	0.0634957	0	#NAME?	0	1	1	no
	ENSGALG00000035569	MC2R	2:96511483-96522203	0.0241397	0	#NAME?	0	1	1	no
	ENSGALG00000035914	-	9:13354573-13380712	0.00306466	0	#NAME?	0	1	1	no
	ENSGALG00000036520	-	4:83607408-83620631	0.0106069	0	#NAME?	0	1	1	no
	ENSGALG00000036994	-	31:3187065-3188455	0.0152633	0	#NAME?	0	1	1	no
	ENSGALG00000037020	SCT	5:799480-804288	0.0283408	0	#NAME?	0	1	1	no
	ENSGALG00000037572	-	3:1479825-1484876	0.0283574	0	#NAME?	0	1	1	no
	ENSGALG00000037644	CNGB3	2:123078083-123111520	0.0659399	0	#NAME?	0	1	1	no
	ENSGALG00000037735	CenpA	16:2624744-2626354	0.14359	0	#NAME?	0	1	1	no
	ENSGALG00000037777	MSC	2:117209360-117210782	0.0226033	0	#NAME?	0	1	1	no
	ENSGALG00000037878	AQP2	33:5128763-5133194	0.0446918	0	#NAME?	0	1	1	no
	ENSGALG00000038391	-	8:24306273-24323332	0.0916845	0	#NAME?	0	1	1	no
	ENSGALG00000038424	-	25:3119913-3120647	0.0322405	0	#NAME?	0	1	1	no
	ENSGALG00000038426	CPLX4	Z:937524-940652	0.144071	0	#NAME?	0	1	1	no
	ENSGALG00000038692	GR42L6	33:3626801-3675340	0.0141108	0	#NAME?	0	1	1	no
	ENSGALG00000039016	-	1:65599975-65602263	0.0288483	0	#NAME?	0	1	1	no
	ENSGALG00000039355	-	1:10360152-10375841	0.0268791	0	#NAME?	0	1	1	no
	ENSGALG00000039427	-	20:8543460-8683946	0.0294739	0	#NAME?	0	1	1	no
	ENSGALG00000039489	RF00002	16:1774846-1901383	5.11601	0	#NAME?	0	1	1	no
	ENSGALG00000039554	-	19:592730-604393	0.0797417	0	#NAME?	0	1	1	no
	ENSGALG00000039866	-	31:4158742-4159570	0.142538	0	#NAME?	0	1	1	no
	ENSGALG00000039987	-	25:2150062-2183962	0.0263441	0	#NAME?	0	1	1	no
	ENSGALG00000040059	C21orf62	1:106444682-106445360	0.0318055	0	#NAME?	0	1	1	no
	ENSGALG00000040065	-	19:5404923-5408244	0.0643766	0	#NAME?	0	1	1	no
	ENSGALG00000040133	-	KZ626835.1:418069-420043	0.0702094	0	#NAME?	0	1	1	no
	ENSGALG00000040159	-	10:1115981-1118608	0.0105411	0	#NAME?	0	1	1	no
	ENSGALG00000040208	-	4:74366407-74397310	0.062222	0	#NAME?	0	1	1	no
	ENSGALG00000040536	-	17:1020805-1259622	0.108956	0	#NAME?	0	1	1	no
	ENSGALG00000040780	UBAP2	W:786-48077	0.00661334	0	#NAME?	0	1	1	no
	ENSGALG00000040898	-	1:76479910-76589552	0.205007	0	#NAME?	0	1	1	no
	ENSGALG00000041074	-	3:4273782-4301268	0.399172	0	#NAME?	0	1	1	no
	ENSGALG00000041342	-	KZ626836.1:308591-843583	0.0329211	0	#NAME?	0	1	1	no
	ENSGALG00000041400	-	21:5269523-5273140	0.0148081	0	#NAME?	0	1	1	no
	ENSGALG00000042062	HMX1	4:81409977-81412649	0.0187128	0	#NAME?	0	1	1	no
	ENSGALG00000042318	-	4:2997856-3013197	0.0143659	0	#NAME?	0	1	1	no
	ENSGALG00000042358	-	10:1213802-1256295	0.0142577	0	#NAME?	0	1	1	no
	ENSGALG00000042897	-	3:9779026-9780354	0.15168	0	#NAME?	0	1	1	no
	ENSGALG00000042956	-	27:2928900-3192833	0.0325588	0	#NAME?	0	1	1	no
	ENSGALG00000043012	FFAR2L7	AADN05001408.1:2017-3306	0.01555	0	#NAME?	0	1	1	no
	ENSGALG00000043227	-	2:44992214-44996161	0.0844072	0	#NAME?	0	1	1	no
	ENSGALG00000043252	OVALX	2:67714110-67721182	0.0146633	0	#NAME?	0	1	1	no
	ENSGALG00000043334	POU4F3	13:18556345-18557607	0.0218337	0	#NAME?	0	1	1	no
	ENSGALG00000043637	-	2:25813054-25858502	0.107075	0	#NAME?	0	1	1	no
	ENSGALG00000043848	-	4:85657237-85900720	0.06639	0	#NAME?	0	1	1	no
	ENSGALG00000043908	-	5:29170077-29530569	0.0140407	0	#NAME?	0	1	1	no
	ENSGALG00000043931	-	1:141586778-141588257	0.0240865	0	#NAME?	0	1	1	no
	ENSGALG00000044093	-	31:3972601-3973117	0.0922726	0	#NAME?	0	1	1	no
	ENSGALG00000044387	SLC4A9	13:2185354-2201700	0.0125771	0	#NAME?	0	1	1	no
	ENSGALG00000044439	-	31:4299221-4300048	0.542429	0	#NAME?	0	1	1	no
	ENSGALG00000044547	-	27:2264728-2649530	0.0154977	0	#NAME?	0	1	1	no
	ENSGALG00000044631	-	27:2264728-2649530	0.0410819	0	#NAME?	0	1	1	no
	ENSGALG00000044644	-	KZ626833.1:331003-639894	0.1355	0	#NAME?	0	1	1	no
	ENSGALG00000044645	C11orf91	5:7047687-7048758	0.0856997	0	#NAME?	0	1	1	no
	ENSGALG00000044686	-	3:38468460-38478483	0.017708	0	#NAME?	0	1	1	no
	ENSGALG00000044780	-	7:5880480-5891470	0.0153298	0	#NAME?	0	1	1	no
	ENSGALG00000044875	-	33:5280967-5287633	0.0439669	0	#NAME?	0	1	1	no
	ENSGALG00000044978	-	Z:75444333-76672193	0.0674235	0	#NAME?	0	1	1	no
	ENSGALG00000045073	-	16:780665-782500	0.0184344	0	#NAME?	0	1	1	no
	ENSGALG00000045249	-	6:29762370-29774828	0.0147025	0	#NAME?	0	1	1	no
	ENSGALG00000045562	-	16:782930-1651259	0.0128289	0	#NAME?	0	1	1	no
	ENSGALG00000045639	-	2:49030131-49126360	0.128338	0	#NAME?	0	1	1	no
	ENSGALG00000045823	-	31:3601987-3607825	0.0366331	0	#NAME?	0	1	1	no
	ENSGALG00000045887	-	Z:73376079-73425182	0.0162054	0	#NAME?	0	1	1	no
	ENSGALG00000045907	-	1:42389053-42390064	0.0187889	0	#NAME?	0	1	1	no
	ENSGALG00000046106	-	31:1960865-1961640	0.0382188	0	#NAME?	0	1	1	no
	ENSGALG00000046517	-	2:133608004-134174660	0.0218945	0	#NAME?	0	1	1	no
	ENSGALG00000046523	-	AADN05001484.1:1485-3342	0.0222017	0	#NAME?	0	1	1	no
	ENSGALG00000046643	-	2:46178897-46235438	0.0300826	0	#NAME?	0	1	1	no
	ENSGALG00000046657	-	2:120943016-120970971	0.0393792	0	#NAME?	0	1	1	no
	ENSGALG00000046702	-	1:84183982-84229427	0.0224451	0	#NAME?	0	1	1	no
	ENSGALG00000046707	-	1:74012668-74013817	0.0328083	0	#NAME?	0	1	1	no
	ENSGALG00000046742	-	1:72126459-72171211	0.0389623	0	#NAME?	0	1	1	no
	ENSGALG00000046760	-	4:22673993-22682031	0.00590219	0	#NAME?	0	1	1	no
	ENSGALG00000046782	-	7:13468413-13472570	0.0219857	0	#NAME?	0	1	1	no
	ENSGALG00000046788	-	Z:73873603-74550104	0.00267283	0	#NAME?	0	1	1	no
	ENSGALG00000046800	-	AADN05001379.1:20-2965	0.0189251	0	#NAME?	0	1	1	no
	ENSGALG00000046815	-	3:63620046-63628519	0.0114833	0	#NAME?	0	1	1	no
	ENSGALG00000046831	-	6:2009565-2147425	0.0159447	0	#NAME?	0	1	1	no
	ENSGALG00000046832	-	28:4599902-4627687	0.0366993	0	#NAME?	0	1	1	no
	ENSGALG00000046844	-	Z:56280526-56321742	0.00769725	0	#NAME?	0	1	1	no
	ENSGALG00000046865	-	KZ626833.1:331003-639894	0.0120618	0	#NAME?	0	1	1	no
	ENSGALG00000046870	-	6:28217982-28234803	0.016249	0	#NAME?	0	1	1	no
	ENSGALG00000046893	-	25:539406-542751	0.0407924	0	#NAME?	0	1	1	no
	ENSGALG00000046900	-	2:94984380-94995685	0.0723044	0	#NAME?	0	1	1	no
	ENSGALG00000046941	-	5:39775060-40667438	0.0198068	0	#NAME?	0	1	1	no
	ENSGALG00000046947	-	31:2413209-2413512	0.552493	0	#NAME?	0	1	1	no
	ENSGALG00000046956	-	1:63649352-63660338	0.021454	0	#NAME?	0	1	1	no
	ENSGALG00000046981	-	4:84047607-84054727	0.0292051	0	#NAME?	0	1	1	no
	ENSGALG00000047034	-	31:5292977-5386292	0.0109303	0	#NAME?	0	1	1	no
	ENSGALG00000047038	-	10:7643856-7693593	0.0145995	0	#NAME?	0	1	1	no
	ENSGALG00000047054	-	1:20639537-20646757	0.0168397	0	#NAME?	0	1	1	no
	ENSGALG00000047064	-	4:24742547-24743756	0.0303788	0	#NAME?	0	1	1	no
	ENSGALG00000047069	-	27:2264728-2649530	0.0889731	0	#NAME?	0	1	1	no
	ENSGALG00000047071	-	KZ626836.1:308591-843583	0.040293	0	#NAME?	0	1	1	no
	ENSGALG00000047075	-	7:32446629-32592288	0.0187664	0	#NAME?	0	1	1	no
	ENSGALG00000047082	-	4:28233415-28276022	0.0727104	0	#NAME?	0	1	1	no
	ENSGALG00000047088	-	Z:73873603-74550104	0.0129475	0	#NAME?	0	1	1	no
	ENSGALG00000047094	-	KZ626839.1:523836-536617	0.00829981	0	#NAME?	0	1	1	no
	ENSGALG00000047095	-	1:105099391-105119091	0.0165728	0	#NAME?	0	1	1	no
	ENSGALG00000047104	-	3:22775330-22801708	0.00546896	0	#NAME?	0	1	1	no
	ENSGALG00000047110	-	3:33070742-33102978	0.0369619	0	#NAME?	0	1	1	no
	ENSGALG00000047117	-	31:4934287-4937065	0.00957516	0	#NAME?	0	1	1	no
	ENSGALG00000047120	-	1:169406408-169420990	0.0132486	0	#NAME?	0	1	1	no
	ENSGALG00000047129	-	3:107604084-107612880	0.0277649	0	#NAME?	0	1	1	no
	ENSGALG00000047149	-	2:74788920-74868236	0.0101709	0	#NAME?	0	1	1	no
	ENSGALG00000047156	-	24:1781862-1793828	0.0546466	0	#NAME?	0	1	1	no
	ENSGALG00000047165	-	1:5868112-5870857	0.00925689	0	#NAME?	0	1	1	no
	ENSGALG00000047193	-	4:68096477-68102065	0.0242919	0	#NAME?	0	1	1	no
	ENSGALG00000047224	-	12:438857-443352	0.00965346	0	#NAME?	0	1	1	no
	ENSGALG00000047239	-	3:1474532-1476380	0.0235105	0	#NAME?	0	1	1	no
	ENSGALG00000047243	-	21:4058937-4060608	0.0371298	0	#NAME?	0	1	1	no
	ENSGALG00000047256	-	9:21466524-21517312	0.0158757	0	#NAME?	0	1	1	no
	ENSGALG00000047264	-	1:89580211-89642266	0.0360053	0	#NAME?	0	1	1	no
	ENSGALG00000047310	-	16:782930-1651259	0.00565326	0	#NAME?	0	1	1	no
	ENSGALG00000047324	-	27:2928900-3192833	0.182424	0	#NAME?	0	1	1	no
	ENSGALG00000047333	-	2:62136945-62200155	0.0252198	0	#NAME?	0	1	1	no
	ENSGALG00000047336	-	1:141589508-141594517	0.0418104	0	#NAME?	0	1	1	no
	ENSGALG00000047389	-	31:485745-605233	0.0333635	0	#NAME?	0	1	1	no
	ENSGALG00000047390	-	12:13502209-13519630	0.0153569	0	#NAME?	0	1	1	no
	ENSGALG00000047445	-	2:12051824-12062049	0.0132267	0	#NAME?	0	1	1	no
	ENSGALG00000047456	-	Z:75337004-75405602	0.0206962	0	#NAME?	0	1	1	no
	ENSGALG00000047482	-	6:30656280-30659654	0.0123162	0	#NAME?	0	1	1	no
	ENSGALG00000047499	-	Z:41130622-41169880	0.0432767	0	#NAME?	0	1	1	no
	ENSGALG00000047523	-	13:11759245-11767332	0.0185224	0	#NAME?	0	1	1	no
	ENSGALG00000047548	-	2:142502908-142514682	0.019673	0	#NAME?	0	1	1	no
	ENSGALG00000047607	-	2:68850589-68863252	0.0142888	0	#NAME?	0	1	1	no
	ENSGALG00000047626	-	6:28197162-28202801	0.0292096	0	#NAME?	0	1	1	no
	ENSGALG00000047628	-	7:21538385-21545899	0.00513268	0	#NAME?	0	1	1	no
	ENSGALG00000047658	-	1:64824085-64827802	0.00892214	0	#NAME?	0	1	1	no
	ENSGALG00000047663	-	2:41515330-41521079	0.0167531	0	#NAME?	0	1	1	no
	ENSGALG00000047669	-	4:16591318-16592149	0.023948	0	#NAME?	0	1	1	no
	ENSGALG00000047671	-	AADN05001372.1:2889-7570	0.0586334	0	#NAME?	0	1	1	no
	ENSGALG00000047674	-	2:8668166-8731922	0.114849	0	#NAME?	0	1	1	no
	ENSGALG00000047682	-	W:1460586-1656940	0.0176644	0	#NAME?	0	1	1	no
	ENSGALG00000047689	-	25:3182275-3195505	0.236349	0	#NAME?	0	1	1	no
	ENSGALG00000047718	-	Z:30305108-30306674	0.0227715	0	#NAME?	0	1	1	no
	ENSGALG00000047725	-	1:67659343-67921693	0.0352977	0	#NAME?	0	1	1	no
	ENSGALG00000047727	-	1:8716990-8825920	0.0217184	0	#NAME?	0	1	1	no
	ENSGALG00000047742	-	3:62367297-62376423	0.0106	0	#NAME?	0	1	1	no
	ENSGALG00000047774	-	21:723740-726924	0.0109206	0	#NAME?	0	1	1	no
	ENSGALG00000047787	-	1:100074664-100146356	0.02675	0	#NAME?	0	1	1	no
	ENSGALG00000047815	-	2:70710864-70722822	0.0095411	0	#NAME?	0	1	1	no
	ENSGALG00000047817	-	10:20279409-20294860	0.466906	0	#NAME?	0	1	1	no
	ENSGALG00000047829	-	5:51195652-51219353	0.0161387	0	#NAME?	0	1	1	no
	ENSGALG00000047839	-	W:67957-141475	0.00704243	0	#NAME?	0	1	1	no
	ENSGALG00000047844	-	Z:73376079-73425182	0.0392698	0	#NAME?	0	1	1	no
	ENSGALG00000047907	-	12:652320-805077	0.0202201	0	#NAME?	0	1	1	no
	ENSGALG00000047928	-	1:152259669-152336254	0.0227603	0	#NAME?	0	1	1	no
	ENSGALG00000047930	-	33:1875537-2097096	0.107926	0	#NAME?	0	1	1	no
	ENSGALG00000047940	-	2:74158150-74165039	0.0142945	0	#NAME?	0	1	1	no
	ENSGALG00000047983	-	1:185849507-185992637	0.0348717	0	#NAME?	0	1	1	no
	ENSGALG00000048009	-	2:53111981-53114971	0.281923	0	#NAME?	0	1	1	no
	ENSGALG00000048016	-	17:8696509-8733376	0.268579	0	#NAME?	0	1	1	no
	ENSGALG00000048061	-	3:91952646-91959710	0.018496	0	#NAME?	0	1	1	no
	ENSGALG00000048079	-	4:11144882-11154024	0.024709	0	#NAME?	0	1	1	no
	ENSGALG00000048083	-	Z:26234364-26249191	0.0132899	0	#NAME?	0	1	1	no
	ENSGALG00000048097	-	1:48123423-48123735	0.167625	0	#NAME?	0	1	1	no
	ENSGALG00000048099	-	Z:80306170-80307193	0.0188454	0	#NAME?	0	1	1	no
	ENSGALG00000048125	-	KZ626835.1:710404-711778	0.0130983	0	#NAME?	0	1	1	no
	ENSGALG00000048136	-	1:125515318-125520974	0.0097284	0	#NAME?	0	1	1	no
	ENSGALG00000048143	-	4:25017885-25199203	0.0116579	0	#NAME?	0	1	1	no
	ENSGALG00000048162	-	31:2441376-2441676	0.187711	0	#NAME?	0	1	1	no
	ENSGALG00000048168	-	2:86741149-86774501	0.0127968	0	#NAME?	0	1	1	no
	ENSGALG00000048175	-	33:1875537-2097096	0.0368523	0	#NAME?	0	1	1	no
	ENSGALG00000048182	-	KZ626839.1:1469978-1496195	0.0123859	0	#NAME?	0	1	1	no
	ENSGALG00000048208	-	4:29105572-29148291	0.0115151	0	#NAME?	0	1	1	no
	ENSGALG00000048214	-	1:54136915-54168991	0.0283586	0	#NAME?	0	1	1	no
	ENSGALG00000048238	-	22:3747754-3752829	0.0106683	0	#NAME?	0	1	1	no
	ENSGALG00000048240	-	5:1267888-1268846	0.0200614	0	#NAME?	0	1	1	no
	ENSGALG00000048257	-	5:979811-982287	0.0683455	0	#NAME?	0	1	1	no
	ENSGALG00000048260	-	6:651477-689409	0.0677384	0	#NAME?	0	1	1	no
	ENSGALG00000048270	-	Z:25723348-25740832	0.618388	0	#NAME?	0	1	1	no
	ENSGALG00000048275	-	3:68521861-68526811	0.0233994	0	#NAME?	0	1	1	no
	ENSGALG00000048277	-	3:11001294-11041557	0.0245315	0	#NAME?	0	1	1	no
	ENSGALG00000048282	-	19:8377645-8412900	0.0134728	0	#NAME?	0	1	1	no
	ENSGALG00000048294	-	1:151580161-151581244	0.0367609	0	#NAME?	0	1	1	no
	ENSGALG00000048298	-	2:31073302-31079065	0.00644434	0	#NAME?	0	1	1	no
	ENSGALG00000048322	-	16:2785844-2788141	0.0454919	0	#NAME?	0	1	1	no
	ENSGALG00000048339	-	5:20319666-20332592	0.054543	0	#NAME?	0	1	1	no
	ENSGALG00000048341	-	8:11353546-11386430	0.0124582	0	#NAME?	0	1	1	no
	ENSGALG00000048342	-	22:3761441-3762290	0.0312391	0	#NAME?	0	1	1	no
	ENSGALG00000048354	-	33:1861536-1867889	0.0242679	0	#NAME?	0	1	1	no
	ENSGALG00000048356	-	13:11701108-11747504	0.0417752	0	#NAME?	0	1	1	no
	ENSGALG00000048368	-	24:724453-730919	0.0135606	0	#NAME?	0	1	1	no
	ENSGALG00000048370	-	3:107623726-107659499	0.0371326	0	#NAME?	0	1	1	no
	ENSGALG00000048371	-	3:42670558-42673625	0.0310345	0	#NAME?	0	1	1	no
	ENSGALG00000048380	-	11:5410674-5536250	0.00795065	0	#NAME?	0	1	1	no
	ENSGALG00000048388	-	1:81523931-81551013	0.0415913	0	#NAME?	0	1	1	no
	ENSGALG00000048398	-	1:59998044-60099039	0.029028	0	#NAME?	0	1	1	no
	ENSGALG00000048441	-	25:1602152-1784776	0.0404403	0	#NAME?	0	1	1	no
	ENSGALG00000048457	-	17:8924020-8959039	0.273992	0	#NAME?	0	1	1	no
	ENSGALG00000048469	-	1:97082251-97091734	0.00897508	0	#NAME?	0	1	1	no
	ENSGALG00000048476	-	3:36843133-36857209	0.0147258	0	#NAME?	0	1	1	no
	ENSGALG00000048481	-	1:16970409-17015634	0.00588294	0	#NAME?	0	1	1	no
	ENSGALG00000048482	-	10:9831494-9952232	0.0300036	0	#NAME?	0	1	1	no
	ENSGALG00000048485	-	AADN05001513.1:4264-30290	7.40216e-06	0	#NAME?	0	1	1	no
	ENSGALG00000048499	-	2:98182369-98184232	0.0289893	0	#NAME?	0	1	1	no
	ENSGALG00000048517	-	16:782930-1651259	0.0093272	0	#NAME?	0	1	1	no
	ENSGALG00000048523	-	4:52979228-53355868	0.111618	0	#NAME?	0	1	1	no
	ENSGALG00000048525	-	2:53559936-54180710	0.008062	0	#NAME?	0	1	1	no
	ENSGALG00000048531	-	31:2395479-2395779	0.123925	0	#NAME?	0	1	1	no
	ENSGALG00000048575	-	8:7014141-7022090	0.0717088	0	#NAME?	0	1	1	no
	ENSGALG00000048611	-	3:19947138-19956355	0.0182196	0	#NAME?	0	1	1	no
	ENSGALG00000048614	-	3:77135210-77149534	0.00870285	0	#NAME?	0	1	1	no
	ENSGALG00000048617	-	4:85657237-85900720	0.0338284	0	#NAME?	0	1	1	no
	ENSGALG00000048618	-	33:371235-372195	0.022359	0	#NAME?	0	1	1	no
	ENSGALG00000048619	-	6:28344329-28347288	0.0148447	0	#NAME?	0	1	1	no
	ENSGALG00000048640	-	8:3534477-3778403	0.00034438	0	#NAME?	0	1	1	no
	ENSGALG00000048643	-	4:5596400-5602978	0.0408704	0	#NAME?	0	1	1	no
	ENSGALG00000048649	-	Z:62827932-62847996	0.0845434	0	#NAME?	0	1	1	no
	ENSGALG00000048681	-	22:4778340-4823159	0.0288701	0	#NAME?	0	1	1	no
	ENSGALG00000048710	-	5:17046435-17193688	0.0561243	0	#NAME?	0	1	1	no
	ENSGALG00000048711	-	17:2470500-2727279	0.0149864	0	#NAME?	0	1	1	no
	ENSGALG00000048731	-	7:26444758-26481703	0.080453	0	#NAME?	0	1	1	no
	ENSGALG00000048752	-	KZ626833.1:331003-639894	0.0210505	0	#NAME?	0	1	1	no
	ENSGALG00000048783	-	6:27225589-27235541	0.0141727	0	#NAME?	0	1	1	no
	ENSGALG00000048795	-	1:48069615-48087052	21.767	0	#NAME?	0	1	1	no
	ENSGALG00000048816	-	16:782930-1651259	0.00502129	0	#NAME?	0	1	1	no
	ENSGALG00000048827	-	2:141024863-141030963	0.00660854	0	#NAME?	0	1	1	no
	ENSGALG00000048833	-	33:172312-259706	0.0253643	0	#NAME?	0	1	1	no
	ENSGALG00000048835	-	8:9277284-9280252	0.0135486	0	#NAME?	0	1	1	no
	ENSGALG00000048858	-	4:85657237-85900720	0.0864692	0	#NAME?	0	1	1	no
	ENSGALG00000048875	-	7:23005122-23021119	0.0152182	0	#NAME?	0	1	1	no
	ENSGALG00000048901	-	4:55703774-56083257	0.116281	0	#NAME?	0	1	1	no
	ENSGALG00000048902	-	AADN05001221.1:4570-14604	0.0064183	0	#NAME?	0	1	1	no
	ENSGALG00000048912	-	16:782930-1651259	0.18989	0	#NAME?	0	1	1	no
	ENSGALG00000048915	-	33:488992-1141874	0.0203604	0	#NAME?	0	1	1	no
	ENSGALG00000048932	-	2:79646996-79651097	0.030571	0	#NAME?	0	1	1	no
	ENSGALG00000048934	-	3:46526691-46552399	0.0558572	0	#NAME?	0	1	1	no
	ENSGALG00000048938	-	16:782930-1651259	0.00814885	0	#NAME?	0	1	1	no
	ENSGALG00000048971	-	11:9194303-9197211	0.0181377	0	#NAME?	0	1	1	no
	ENSGALG00000049006	-	6:9834498-9838841	0.0273719	0	#NAME?	0	1	1	no
	ENSGALG00000049013	-	9:21406851-21419402	0.0170999	0	#NAME?	0	1	1	no
	ENSGALG00000049023	-	1:193228380-193229388	0.0191853	0	#NAME?	0	1	1	no
	ENSGALG00000049040	-	6:651477-689409	0.0598064	0	#NAME?	0	1	1	no
	ENSGALG00000049046	-	31:3045645-3049107	0.046618	0	#NAME?	0	1	1	no
	ENSGALG00000049061	-	31:2440090-2440393	0.309054	0	#NAME?	0	1	1	no
	ENSGALG00000049066	-	4:6565249-6989919	0.0145892	0	#NAME?	0	1	1	no
	ENSGALG00000049073	-	W:5352445-5355433	0.0113497	0	#NAME?	0	1	1	no
	ENSGALG00000049085	-	6:3099079-3100339	0.0266967	0	#NAME?	0	1	1	no
	ENSGALG00000049108	-	8:3446055-3461742	0.0621879	0	#NAME?	0	1	1	no
	ENSGALG00000049120	-	KZ626836.1:308591-843583	0.0866605	0	#NAME?	0	1	1	no
	ENSGALG00000049129	-	2:9553965-9621260	0.0104377	0	#NAME?	0	1	1	no
	ENSGALG00000049141	-	4:83746259-83752214	0.0321339	0	#NAME?	0	1	1	no
	ENSGALG00000049144	-	2:114577155-114580879	0.0211121	0	#NAME?	0	1	1	no
	ENSGALG00000049152	-	Z:12811437-12813012	0.0245415	0	#NAME?	0	1	1	no
	ENSGALG00000049186	-	15:8231360-8231642	0.143337	0	#NAME?	0	1	1	no
	ENSGALG00000049219	-	W:4116595-4119982	0.00488826	0	#NAME?	0	1	1	no
	ENSGALG00000049222	-	11:17103255-17110812	0.152644	0	#NAME?	0	1	1	no
	ENSGALG00000049243	-	KZ626835.1:531843-581133	140.034	0	#NAME?	0	1	1	no
	ENSGALG00000049245	-	1:115365329-115557968	0.0549132	0	#NAME?	0	1	1	no
	ENSGALG00000049259	-	9:6285017-6289434	0.0255259	0	#NAME?	0	1	1	no
	ENSGALG00000049286	-	13:3453253-3455971	0.021775	0	#NAME?	0	1	1	no
	ENSGALG00000049295	-	Z:37016103-37023776	0.0212555	0	#NAME?	0	1	1	no
	ENSGALG00000049307	-	3:71923968-71938008	0.0176145	0	#NAME?	0	1	1	no
	ENSGALG00000049308	-	5:51719242-51729815	0.063462	0	#NAME?	0	1	1	no
	ENSGALG00000049313	-	20:11588451-11608876	0.0406328	0	#NAME?	0	1	1	no
	ENSGALG00000049327	-	7:25179349-25185477	0.0205734	0	#NAME?	0	1	1	no
	ENSGALG00000049354	-	13:15507039-15516043	0.0171968	0	#NAME?	0	1	1	no
	ENSGALG00000049357	-	24:4061200-4131571	0.0205402	0	#NAME?	0	1	1	no
	ENSGALG00000049410	-	1:119894012-119901128	0.048526	0	#NAME?	0	1	1	no
	ENSGALG00000049417	-	16:782930-1651259	0.00858096	0	#NAME?	0	1	1	no
	ENSGALG00000049440	-	31:2423245-2423545	0.311637	0	#NAME?	0	1	1	no
	ENSGALG00000049457	-	7:4902009-4932176	0.0396182	0	#NAME?	0	1	1	no
	ENSGALG00000049472	-	17:3010112-3012195	0.00976577	0	#NAME?	0	1	1	no
	ENSGALG00000049521	-	2:75118013-75131655	0.0211135	0	#NAME?	0	1	1	no
	ENSGALG00000049525	-	3:68035568-68079617	0.0571937	0	#NAME?	0	1	1	no
	ENSGALG00000049543	-	3:21320654-21328590	0.0200695	0	#NAME?	0	1	1	no
	ENSGALG00000049567	SPATA22	19:6858159-6864157	0.0223115	0	#NAME?	0	1	1	no
	ENSGALG00000049639	-	13:18410978-18421778	0.0113142	0	#NAME?	0	1	1	no
	ENSGALG00000049644	-	5:17046435-17193688	0.0152825	0	#NAME?	0	1	1	no
	ENSGALG00000049655	-	2:109385709-109399578	0.010798	0	#NAME?	0	1	1	no
	ENSGALG00000049669	-	31:17094-20936	0.0203211	0	#NAME?	0	1	1	no
	ENSGALG00000049673	-	8:16901382-16903337	0.0696902	0	#NAME?	0	1	1	no
	ENSGALG00000049674	-	4:35220082-35235494	0.00742861	0	#NAME?	0	1	1	no
	ENSGALG00000049693	-	7:23030795-23031867	0.0231022	0	#NAME?	0	1	1	no
	ENSGALG00000049695	-	AADN05001361.1:10380-11182	0.0760411	0	#NAME?	0	1	1	no
	ENSGALG00000049704	-	5:41642461-41895495	0.0269982	0	#NAME?	0	1	1	no
	ENSGALG00000049747	-	31:2385269-2385572	0.182302	0	#NAME?	0	1	1	no
	ENSGALG00000049752	-	10:16096321-16117500	0.0228846	0	#NAME?	0	1	1	no
	ENSGALG00000049757	-	7:19062220-19078815	0.0546873	0	#NAME?	0	1	1	no
	ENSGALG00000049761	-	1:84266206-84285646	0.00387895	0	#NAME?	0	1	1	no
	ENSGALG00000049771	-	1:95721728-95722964	0.0150574	0	#NAME?	0	1	1	no
	ENSGALG00000049783	-	1:21744327-21745368	0.020146	0	#NAME?	0	1	1	no
	ENSGALG00000049786	-	3:95411885-95424650	0.0200218	0	#NAME?	0	1	1	no
	ENSGALG00000049823	-	31:2383548-2383851	0.187888	0	#NAME?	0	1	1	no
	ENSGALG00000049841	-	1:111736242-111750238	0.0150583	0	#NAME?	0	1	1	no
	ENSGALG00000049846	-	KZ626836.1:308591-843583	0.0599056	0	#NAME?	0	1	1	no
	ENSGALG00000049855	-	15:5798474-5864701	4.16967e-05	0	#NAME?	0	1	1	no
	ENSGALG00000049887	-	17:2318401-2321683	0.0105704	0	#NAME?	0	1	1	no
	ENSGALG00000049918	-	17:8381729-8385969	0.0444845	0	#NAME?	0	1	1	no
	ENSGALG00000049923	-	4:20204107-20213817	0.0144965	0	#NAME?	0	1	1	no
	ENSGALG00000049927	-	3:43484180-43525576	0.0127783	0	#NAME?	0	1	1	no
	ENSGALG00000049954	-	Z:14789217-14906049	0.0362806	0	#NAME?	0	1	1	no
	ENSGALG00000049959	-	5:59178943-59185981	0.0124105	0	#NAME?	0	1	1	no
	ENSGALG00000049983	-	7:35641538-35645611	0.0262747	0	#NAME?	0	1	1	no
	ENSGALG00000050013	-	1:141952388-141975268	0.0114129	0	#NAME?	0	1	1	no
	ENSGALG00000050019	RF00001	1:136223867-136229368	20.2599	0	#NAME?	0	1	1	no
	ENSGALG00000050021	-	1:76176933-76198683	0.0348285	0	#NAME?	0	1	1	no
	ENSGALG00000050035	-	7:22666114-22697638	0.020976	0	#NAME?	0	1	1	no
	ENSGALG00000050041	-	13:561377-568721	0.0173165	0	#NAME?	0	1	1	no
	ENSGALG00000050043	-	1:127650835-127652071	0.0150574	0	#NAME?	0	1	1	no
	ENSGALG00000050078	-	4:74213639-74223302	0.00930748	0	#NAME?	0	1	1	no
	ENSGALG00000050101	-	10:15523586-15545140	0.0155659	0	#NAME?	0	1	1	no
	ENSGALG00000050103	-	2:49454806-49470055	0.0169983	0	#NAME?	0	1	1	no
	ENSGALG00000050106	-	5:42991111-43002389	0.0344313	0	#NAME?	0	1	1	no
	ENSGALG00000050109	-	Z:64131206-64135005	0.010343	0	#NAME?	0	1	1	no
	ENSGALG00000050154	-	5:12207414-12208710	0.0140101	0	#NAME?	0	1	1	no
	ENSGALG00000050187	-	25:336056-339221	0.0134346	0	#NAME?	0	1	1	no
	ENSGALG00000050203	-	4:69599062-69617432	0.00734726	0	#NAME?	0	1	1	no
	ENSGALG00000050221	-	3:35472170-35539185	0.0189705	0	#NAME?	0	1	1	no
	ENSGALG00000050227	-	8:9249667-9274974	0.057349	0	#NAME?	0	1	1	no
	ENSGALG00000050244	-	20:3411795-3451732	0.0428092	0	#NAME?	0	1	1	no
	ENSGALG00000050255	-	3:61110629-61114663	0.00925689	0	#NAME?	0	1	1	no
	ENSGALG00000050310	-	4:7515196-7537811	0.0173941	0	#NAME?	0	1	1	no
	ENSGALG00000050320	-	4:58314814-58330846	0.00917794	0	#NAME?	0	1	1	no
	ENSGALG00000050346	-	KZ626831.1:349528-352721	0.0106339	0	#NAME?	0	1	1	no
	ENSGALG00000050350	HIST1H2B7	1:48069615-48087052	0.0777935	0	#NAME?	0	1	1	no
	ENSGALG00000050354	-	10:9812001-9822550	0.00812551	0	#NAME?	0	1	1	no
	ENSGALG00000050370	-	5:49423672-49461665	0.0203604	0	#NAME?	0	1	1	no
	ENSGALG00000050382	-	1:141308681-141314186	0.036399	0	#NAME?	0	1	1	no
	ENSGALG00000050383	-	3:62541443-62543177	0.125154	0	#NAME?	0	1	1	no
	ENSGALG00000050415	-	20:5152571-5154700	2.42768	0	#NAME?	0	1	1	no
	ENSGALG00000050428	-	6:27530729-27569179	0.027878	0	#NAME?	0	1	1	no
	ENSGALG00000050431	-	2:11409526-11429268	0.0349797	0	#NAME?	0	1	1	no
	ENSGALG00000050432	-	1:5629177-5631024	0.0404222	0	#NAME?	0	1	1	no
	ENSGALG00000050443	-	33:2161126-2162062	0.0210036	0	#NAME?	0	1	1	no
	ENSGALG00000050477	-	15:8221238-8221500	0.463424	0	#NAME?	0	1	1	no
	ENSGALG00000050485	-	27:5793596-5826568	0.169358	0	#NAME?	0	1	1	no
	ENSGALG00000050507	-	6:26462043-26519471	0.029405	0	#NAME?	0	1	1	no
	ENSGALG00000050547	-	5:7515334-7521015	0.0083291	0	#NAME?	0	1	1	no
	ENSGALG00000050549	-	20:7236309-7648851	0.0646314	0	#NAME?	0	1	1	no
	ENSGALG00000050563	-	3:110080062-110091594	0.026575	0	#NAME?	0	1	1	no
	ENSGALG00000050569	-	KZ626833.1:331003-639894	0.0916845	0	#NAME?	0	1	1	no
	ENSGALG00000050594	-	1:78777329-78977145	0.0123344	0	#NAME?	0	1	1	no
	ENSGALG00000050617	-	4:6079017-6280528	0.0100815	0	#NAME?	0	1	1	no
	ENSGALG00000050624	-	KZ626834.1:219300-225463	0.0120574	0	#NAME?	0	1	1	no
	ENSGALG00000050646	-	3:41471497-41492669	0.00820097	0	#NAME?	0	1	1	no
	ENSGALG00000050654	-	2:95866479-95976446	0.0148044	0	#NAME?	0	1	1	no
	ENSGALG00000050658	-	9:18201491-18265446	0.0101748	0	#NAME?	0	1	1	no
	ENSGALG00000050659	-	1:84183982-84229427	0.00631354	0	#NAME?	0	1	1	no
	ENSGALG00000050666	-	3:89647425-89660731	0.0148934	0	#NAME?	0	1	1	no
	ENSGALG00000050671	-	8:27077093-27092163	0.010151	0	#NAME?	0	1	1	no
	ENSGALG00000050700	-	6:20951880-20965593	0.017995	0	#NAME?	0	1	1	no
	ENSGALG00000050718	-	19:3832333-3894357	0.0161223	0	#NAME?	0	1	1	no
	ENSGALG00000050736	-	8:1569980-1573913	0.030219	0	#NAME?	0	1	1	no
	ENSGALG00000050739	-	4:7866526-7928246	0.0134239	0	#NAME?	0	1	1	no
	ENSGALG00000050764	-	3:32761008-32768268	0.00658061	0	#NAME?	0	1	1	no
	ENSGALG00000050766	-	KZ626838.1:583981-650918	0.0133224	0	#NAME?	0	1	1	no
	ENSGALG00000050889	-	1:163437714-163446884	0.0113123	0	#NAME?	0	1	1	no
	ENSGALG00000050890	-	5:8995583-9004470	0.00981492	0	#NAME?	0	1	1	no
	ENSGALG00000050894	-	1:173487902-173492023	0.0234398	0	#NAME?	0	1	1	no
	ENSGALG00000050903	-	8:1085112-1114072	0.0104588	0	#NAME?	0	1	1	no
	ENSGALG00000050904	-	8:3534477-3778403	0.0208119	0	#NAME?	0	1	1	no
	ENSGALG00000050938	-	3:24963260-25040816	0.0152334	0	#NAME?	0	1	1	no
	ENSGALG00000050973	-	1:78739917-78760064	0.0751307	0	#NAME?	0	1	1	no
	ENSGALG00000050991	-	1:74200581-74201625	0.0201668	0	#NAME?	0	1	1	no
	ENSGALG00000051000	-	5:10986579-11332923	0.0153457	0	#NAME?	0	1	1	no
	ENSGALG00000051002	-	11:1468223-1485084	0.220836	0	#NAME?	0	1	1	no
	ENSGALG00000051004	-	31:5820363-5822476	0.103668	0	#NAME?	0	1	1	no
	ENSGALG00000051039	-	2:28716798-28721068	0.0348847	0	#NAME?	0	1	1	no
	ENSGALG00000051046	-	3:89801438-90172395	0.012041	0	#NAME?	0	1	1	no
	ENSGALG00000051050	CD8A	4:85657237-85900720	0.0352355	0	#NAME?	0	1	1	no
	ENSGALG00000051053	-	6:23938903-23947699	0.0190364	0	#NAME?	0	1	1	no
	ENSGALG00000051070	-	10:5051014-5075859	0.00791982	0	#NAME?	0	1	1	no
	ENSGALG00000051089	-	3:42396615-42420656	0.0205135	0	#NAME?	0	1	1	no
	ENSGALG00000051099	-	6:31259090-31266998	0.0397905	0	#NAME?	0	1	1	no
	ENSGALG00000051112	-	2:89443162-89446544	0.0753038	0	#NAME?	0	1	1	no
	ENSGALG00000051121	-	Z:56968842-57130705	0.0673479	0	#NAME?	0	1	1	no
	ENSGALG00000051138	-	2:149604838-149612006	0.00674483	0	#NAME?	0	1	1	no
	ENSGALG00000051149	-	6:20496227-20516173	0.0143691	0	#NAME?	0	1	1	no
	ENSGALG00000051164	-	1:110031688-110156533	0.0167051	0	#NAME?	0	1	1	no
	ENSGALG00000051179	-	7:30927249-30929424	0.00962801	0	#NAME?	0	1	1	no
	ENSGALG00000051200	-	25:548758-555098	0.0149348	0	#NAME?	0	1	1	no
	ENSGALG00000051205	-	3:98050497-98052858	0.00771008	0	#NAME?	0	1	1	no
	ENSGALG00000051215	-	2:11245222-11261292	0.0183964	0	#NAME?	0	1	1	no
	ENSGALG00000051224	-	9:7424427-7531778	0.00879019	0	#NAME?	0	1	1	no
	ENSGALG00000051233	-	13:15839852-15871436	0.0093876	0	#NAME?	0	1	1	no
	ENSGALG00000051240	-	5:49465201-49547277	0.0081787	0	#NAME?	0	1	1	no
	ENSGALG00000051243	-	2:13650516-13660026	0.025379	0	#NAME?	0	1	1	no
	ENSGALG00000051256	-	2:82634548-82659235	0.0424252	0	#NAME?	0	1	1	no
	ENSGALG00000051257	-	3:78559641-78564942	0.0110676	0	#NAME?	0	1	1	no
	ENSGALG00000051270	-	Z:57452544-57456754	0.0152736	0	#NAME?	0	1	1	no
	ENSGALG00000051281	-	Z:65705848-65708124	0.0177937	0	#NAME?	0	1	1	no
	ENSGALG00000051298	-	3:20885329-20924133	0.0160782	0	#NAME?	0	1	1	no
	ENSGALG00000051311	-	22:5436739-5457397	0.0317633	0	#NAME?	0	1	1	no
	ENSGALG00000051320	-	6:31578434-31581488	0.00545376	0	#NAME?	0	1	1	no
	ENSGALG00000051321	-	11:15662819-15664458	0.0730045	0	#NAME?	0	1	1	no
	ENSGALG00000051332	-	3:78321211-78328027	0.0341069	0	#NAME?	0	1	1	no
	ENSGALG00000051338	-	9:6545704-6557045	0.0305764	0	#NAME?	0	1	1	no
	ENSGALG00000051364	-	3:27055514-27220651	0.0311492	0	#NAME?	0	1	1	no
	ENSGALG00000051370	-	31:2438505-2438808	0.121166	0	#NAME?	0	1	1	no
	ENSGALG00000051372	-	AADN05001235.1:20703-29976	0.0203952	0	#NAME?	0	1	1	no
	ENSGALG00000051440	-	31:2439078-2439378	0.123925	0	#NAME?	0	1	1	no
	ENSGALG00000051444	-	3:51021838-51037612	0.0248661	0	#NAME?	0	1	1	no
	ENSGALG00000051446	-	11:16562066-16613836	0.0192561	0	#NAME?	0	1	1	no
	ENSGALG00000051451	-	1:182027456-182033307	0.0246739	0	#NAME?	0	1	1	no
	ENSGALG00000051460	-	5:57862386-57917081	0.233434	0	#NAME?	0	1	1	no
	ENSGALG00000051527	-	17:2460715-2465648	0.012034	0	#NAME?	0	1	1	no
	ENSGALG00000051543	-	5:36625101-36635866	0.0316161	0	#NAME?	0	1	1	no
	ENSGALG00000051562	-	2:52035576-52066214	0.0139976	0	#NAME?	0	1	1	no
	ENSGALG00000051570	-	4:64271472-64292619	0.081173	0	#NAME?	0	1	1	no
	ENSGALG00000051583	-	3:87246819-87301693	0.0196841	0	#NAME?	0	1	1	no
	ENSGALG00000051617	-	31:2442934-2443234	0.123925	0	#NAME?	0	1	1	no
	ENSGALG00000051623	-	25:325145-332499	0.0255569	0	#NAME?	0	1	1	no
	ENSGALG00000051627	-	31:4394328-4396012	0.0130439	0	#NAME?	0	1	1	no
	ENSGALG00000051640	-	4:69857276-69906586	0.0215224	0	#NAME?	0	1	1	no
	ENSGALG00000051648	-	1:146683855-146688125	0.00859957	0	#NAME?	0	1	1	no
	ENSGALG00000051656	-	1:26660286-26666349	0.0132829	0	#NAME?	0	1	1	no
	ENSGALG00000051675	-	4:17200088-17295351	0.0150683	0	#NAME?	0	1	1	no
	ENSGALG00000051682	-	7:14362245-14403767	0.00612585	0	#NAME?	0	1	1	no
	ENSGALG00000051693	-	31:5471144-5475148	0.0541999	0	#NAME?	0	1	1	no
	ENSGALG00000051697	-	KZ626839.1:1511749-1544947	0.00616907	0	#NAME?	0	1	1	no
	ENSGALG00000051709	-	18:5430786-5570374	0.0161421	0	#NAME?	0	1	1	no
	ENSGALG00000051713	-	31:4148185-4151071	0.0147878	0	#NAME?	0	1	1	no
	ENSGALG00000051725	-	13:2935161-2951554	0.0606859	0	#NAME?	0	1	1	no
	ENSGALG00000051729	-	4:91117784-91120157	0.0219547	0	#NAME?	0	1	1	no
	ENSGALG00000051741	-	14:6104673-6108463	0.0402453	0	#NAME?	0	1	1	no
	ENSGALG00000051759	-	3:85066164-85067346	0.0489169	0	#NAME?	0	1	1	no
	ENSGALG00000051770	-	2:70908733-70926395	0.0203206	0	#NAME?	0	1	1	no
	ENSGALG00000051786	-	1:86583094-86680822	0.0166626	0	#NAME?	0	1	1	no
	ENSGALG00000051788	-	5:24565497-24598695	0.0129127	0	#NAME?	0	1	1	no
	ENSGALG00000051814	-	1:70125364-70142884	0.0287241	0	#NAME?	0	1	1	no
	ENSGALG00000051825	-	1:97171784-97194727	0.0112434	0	#NAME?	0	1	1	no
	ENSGALG00000051830	-	8:20241530-20247128	0.0106538	0	#NAME?	0	1	1	no
	ENSGALG00000051842	-	20:11456982-11466093	0.366954	0	#NAME?	0	1	1	no
	ENSGALG00000051843	-	Z:34293088-34427349	0.0135276	0	#NAME?	0	1	1	no
	ENSGALG00000051849	-	10:18988745-19023755	0.0387395	0	#NAME?	0	1	1	no
	ENSGALG00000051856	-	31:2417272-2417575	0.121166	0	#NAME?	0	1	1	no
	ENSGALG00000051877	-	33:303578-304541	0.0222684	0	#NAME?	0	1	1	no
	ENSGALG00000051892	-	KZ626834.1:8191-17519	0.0176959	0	#NAME?	0	1	1	no
	ENSGALG00000051894	-	1:57954788-57956111	0.0275954	0	#NAME?	0	1	1	no
	ENSGALG00000051911	-	11:17251685-17255484	0.0353512	0	#NAME?	0	1	1	no
	ENSGALG00000051950	-	KZ626836.1:308591-843583	0.0867928	0	#NAME?	0	1	1	no
	ENSGALG00000051969	-	3:57148050-57159476	0.0107628	0	#NAME?	0	1	1	no
	ENSGALG00000051974	-	31:2801559-2803444	0.108511	0	#NAME?	0	1	1	no
	ENSGALG00000051977	-	9:11108957-11279869	0.0288879	0	#NAME?	0	1	1	no
	ENSGALG00000051978	-	Z:76949345-77087569	0.0377465	0	#NAME?	0	1	1	no
	ENSGALG00000051991	-	11:9028541-9057533	0.00979955	0	#NAME?	0	1	1	no
	ENSGALG00000052005	-	6:23106191-23202994	0.0288549	0	#NAME?	0	1	1	no
	ENSGALG00000052008	-	11:6526570-6580958	0.0595534	0	#NAME?	0	1	1	no
	ENSGALG00000052009	-	31:5482831-5589111	0.0091608	0	#NAME?	0	1	1	no
	ENSGALG00000052025	-	27:2663550-2663856	0.118521	0	#NAME?	0	1	1	no
	ENSGALG00000052047	-	1:50369314-50381762	0.0313495	0	#NAME?	0	1	1	no
	ENSGALG00000052078	FK21	27:2854260-2854566	0.118521	0	#NAME?	0	1	1	no
	ENSGALG00000052081	-	1:101768735-101805461	6.37985e-07	0	#NAME?	0	1	1	no
	ENSGALG00000052111	-	2:116166507-116204605	0.0195202	0	#NAME?	0	1	1	no
	ENSGALG00000052124	-	4:44961249-44962760	0.0993653	0	#NAME?	0	1	1	no
	ENSGALG00000052138	-	3:16916707-16971787	0.0155111	0	#NAME?	0	1	1	no
	ENSGALG00000052153	-	1:99545972-99583515	0.00755283	0	#NAME?	0	1	1	no
	ENSGALG00000052157	-	2:71612291-71613554	0.0158472	0	#NAME?	0	1	1	no
	ENSGALG00000052160	-	1:181146433-181217925	0.0122911	0	#NAME?	0	1	1	no
	ENSGALG00000052187	-	10:16190305-16220514	0.0229477	0	#NAME?	0	1	1	no
	ENSGALG00000052197	-	Z:50295977-50329983	0.0268866	0	#NAME?	0	1	1	no
	ENSGALG00000052221	-	13:19001034-19002253	0.0340141	0	#NAME?	0	1	1	no
	ENSGALG00000052232	-	12:20288302-20290324	0.124364	0	#NAME?	0	1	1	no
	ENSGALG00000052269	-	31:2436721-2437021	0.580939	0	#NAME?	0	1	1	no
	ENSGALG00000052285	-	4:85657237-85900720	0.0121083	0	#NAME?	0	1	1	no
	ENSGALG00000052287	-	27:2656316-2656622	0.121427	0	#NAME?	0	1	1	no
	ENSGALG00000052299	-	1:144266292-144269190	0.0430638	0	#NAME?	0	1	1	no
	ENSGALG00000052300	-	6:17413923-17421327	0.049725	0	#NAME?	0	1	1	no
	ENSGALG00000052305	-	5:56223222-56226026	0.0110513	0	#NAME?	0	1	1	no
	ENSGALG00000052309	-	1:79201671-79302356	0.0620685	0	#NAME?	0	1	1	no
	ENSGALG00000052317	-	1:150080753-150082364	0.0111216	0	#NAME?	0	1	1	no
	ENSGALG00000052331	-	7:33727144-33917358	0.0544786	0	#NAME?	0	1	1	no
	ENSGALG00000052343	-	5:53596071-53657957	0.0804513	0	#NAME?	0	1	1	no
	ENSGALG00000052363	-	4:27048432-27049593	0.0175697	0	#NAME?	0	1	1	no
	ENSGALG00000052373	-	31:3324580-3327252	0.0585601	0	#NAME?	0	1	1	no
	ENSGALG00000052402	-	1:17131262-17132486	0.0152298	0	#NAME?	0	1	1	no
	ENSGALG00000052409	-	1:120036595-120040677	0.0259071	0	#NAME?	0	1	1	no
	ENSGALG00000052410	-	3:21542137-21610006	0.0217481	0	#NAME?	0	1	1	no
	ENSGALG00000052419	-	1:25975158-25995148	0.0396779	0	#NAME?	0	1	1	no
	ENSGALG00000052424	-	10:7821003-7827996	0.0290306	0	#NAME?	0	1	1	no
	ENSGALG00000052441	-	3:85009811-85010942	0.01815	0	#NAME?	0	1	1	no
	ENSGALG00000052455	-	1:141692059-141783943	0.0181377	0	#NAME?	0	1	1	no
	ENSGALG00000052477	-	12:17781935-17830521	0.00735124	0	#NAME?	0	1	1	no
	ENSGALG00000052492	-	1:124929945-125232394	0.012031	0	#NAME?	0	1	1	no
	ENSGALG00000052498	-	33:172312-259706	0.0231113	0	#NAME?	0	1	1	no
	ENSGALG00000052518	-	3:19994390-20009080	0.0177384	0	#NAME?	0	1	1	no
	ENSGALG00000052542	-	31:2371881-2372184	0.751551	0	#NAME?	0	1	1	no
	ENSGALG00000052549	-	4:44835622-44840720	0.0276772	0	#NAME?	0	1	1	no
	ENSGALG00000052564	-	1:44050177-44202174	0.0137656	0	#NAME?	0	1	1	no
	ENSGALG00000052584	-	13:3703194-3710057	0.00661608	0	#NAME?	0	1	1	no
	ENSGALG00000052594	-	KZ626838.1:214795-220122	0.00431223	0	#NAME?	0	1	1	no
	ENSGALG00000052596	-	21:852695-858421	0.0166431	0	#NAME?	0	1	1	no
	ENSGALG00000052603	-	4:72191692-72291964	0.0133891	0	#NAME?	0	1	1	no
	ENSGALG00000052621	-	KZ626836.1:308591-843583	0.045492	0	#NAME?	0	1	1	no
	ENSGALG00000052624	-	13:12127185-12127326	2.67854	0	#NAME?	0	1	1	no
	ENSGALG00000052636	-	11:12824210-12998337	0.0390076	0	#NAME?	0	1	1	no
	ENSGALG00000052694	-	7:14659738-14772745	0.0587154	0	#NAME?	0	1	1	no
	ENSGALG00000052697	-	Z:3142394-3153496	0.01427	0	#NAME?	0	1	1	no
	ENSGALG00000052698	-	3:42010323-42017346	0.0423413	0	#NAME?	0	1	1	no
	ENSGALG00000052716	-	KZ626838.1:1773687-1833568	0.0147239	0	#NAME?	0	1	1	no
	ENSGALG00000052726	-	17:4934142-4938124	1.98937	0	#NAME?	0	1	1	no
	ENSGALG00000052730	-	4:41403225-41410262	0.00917702	0	#NAME?	0	1	1	no
	ENSGALG00000052740	RF00003	3:104542275-104542439	6.00069	0	#NAME?	0	1	1	no
	ENSGALG00000052761	-	8:14736277-14740683	0.00608827	0	#NAME?	0	1	1	no
	ENSGALG00000052776	-	14:14886884-14918432	0.0178628	0	#NAME?	0	1	1	no
	ENSGALG00000052789	-	23:5959343-6093669	0.00961647	0	#NAME?	0	1	1	no
	ENSGALG00000052832	-	5:53419362-53424010	0.0586881	0	#NAME?	0	1	1	no
	ENSGALG00000052847	-	2:4455424-4548459	0.0303977	0	#NAME?	0	1	1	no
	ENSGALG00000052866	-	3:10290487-10294496	0.0175693	0	#NAME?	0	1	1	no
	ENSGALG00000052870	-	7:28970691-29126181	0.0650705	0	#NAME?	0	1	1	no
	ENSGALG00000052872	-	25:1938909-1940376	0.0123624	0	#NAME?	0	1	1	no
	ENSGALG00000052879	-	31:1697051-1700891	0.043828	0	#NAME?	0	1	1	no
	ENSGALG00000052884	-	1:44425339-44551532	0.0139237	0	#NAME?	0	1	1	no
	ENSGALG00000052900	-	4:55691525-55694443	0.0192344	0	#NAME?	0	1	1	no
	ENSGALG00000052905	-	5:42792056-42934679	0.0223777	0	#NAME?	0	1	1	no
	ENSGALG00000052912	-	1:49648250-49654868	0.0462709	0	#NAME?	0	1	1	no
	ENSGALG00000052917	-	1:10932923-10934159	0.0148027	0	#NAME?	0	1	1	no
	ENSGALG00000052921	-	2:120848944-120853587	0.0140057	0	#NAME?	0	1	1	no
	ENSGALG00000052948	-	9:14296049-14312353	0.0574345	0	#NAME?	0	1	1	no
	ENSGALG00000052951	-	22:6586-23016	0.0234814	0	#NAME?	0	1	1	no
	ENSGALG00000052954	-	2:137432554-137454931	0.144843	0	#NAME?	0	1	1	no
	ENSGALG00000052958	-	2:148422174-148429164	0.0280568	0	#NAME?	0	1	1	no
	ENSGALG00000052964	-	2:40639238-40641635	0.0143703	0	#NAME?	0	1	1	no
	ENSGALG00000052966	-	11:18172416-18206394	0.00660576	0	#NAME?	0	1	1	no
	ENSGALG00000052967	-	2:108029340-108033587	0.031363	0	#NAME?	0	1	1	no
	ENSGALG00000052995	-	2:46043053-46063644	0.00943135	0	#NAME?	0	1	1	no
	ENSGALG00000053027	-	5:14002361-14079116	0.0121646	0	#NAME?	0	1	1	no
	ENSGALG00000053032	-	7:33278893-33282053	0.00955562	0	#NAME?	0	1	1	no
	ENSGALG00000053034	-	1:68767352-68817515	0.0173676	0	#NAME?	0	1	1	no
	ENSGALG00000053050	-	1:4683721-4688782	0.0562757	0	#NAME?	0	1	1	no
	ENSGALG00000053057	-	15:8230683-8230971	0.356352	0	#NAME?	0	1	1	no
	ENSGALG00000053067	-	9:13753479-13767075	0.00814451	0	#NAME?	0	1	1	no
	ENSGALG00000053069	-	4:30367860-30405702	0.0163569	0	#NAME?	0	1	1	no
	ENSGALG00000053076	-	13:3245101-3246775	0.0886363	0	#NAME?	0	1	1	no
	ENSGALG00000053078	APOBEC4	8:8010717-8011746	0.0187128	0	#NAME?	0	1	1	no
	ENSGALG00000053086	-	6:8670652-8701435	0.04782	0	#NAME?	0	1	1	no
	ENSGALG00000053087	-	3:40472846-40492152	0.0333631	0	#NAME?	0	1	1	no
	ENSGALG00000053102	-	2:109285497-109296115	0.0306457	0	#NAME?	0	1	1	no
	ENSGALG00000053115	-	6:12371139-12472074	0.0220014	0	#NAME?	0	1	1	no
	ENSGALG00000053150	-	1:94104101-94108687	0.0155186	0	#NAME?	0	1	1	no
	ENSGALG00000053151	-	2:42098332-42147798	0.00946239	0	#NAME?	0	1	1	no
	ENSGALG00000053153	-	12:16266681-16271093	0.0212833	0	#NAME?	0	1	1	no
	ENSGALG00000053156	-	1:125515318-125520974	7.98169e-05	0	#NAME?	0	1	1	no
	ENSGALG00000053199	-	Z:81604133-81673923	0.109779	0	#NAME?	0	1	1	no
	ENSGALG00000053207	IFNAL3	Z:7358699-7496820	0.080159	0	#NAME?	0	1	1	no
	ENSGALG00000053224	-	2:73974580-73977953	0.01068	0	#NAME?	0	1	1	no
	ENSGALG00000053227	-	9:8894773-9020869	0.0101521	0	#NAME?	0	1	1	no
	ENSGALG00000053234	-	8:14912441-14932339	0.0219827	0	#NAME?	0	1	1	no
	ENSGALG00000053258	-	5:47979725-48078347	0.0560852	0	#NAME?	0	1	1	no
	ENSGALG00000053271	-	9:7324084-7408792	0.0146476	0	#NAME?	0	1	1	no
	ENSGALG00000053279	-	3:65832265-65837554	0.0349395	0	#NAME?	0	1	1	no
	ENSGALG00000053290	-	2:100491422-100845080	0.0231391	0	#NAME?	0	1	1	no
	ENSGALG00000053291	-	9:17756367-17762159	0.0589834	0	#NAME?	0	1	1	no
	ENSGALG00000053322	-	Z:67480385-67508365	0.0121364	0	#NAME?	0	1	1	no
	ENSGALG00000053347	-	1:56602652-56620605	0.0280956	0	#NAME?	0	1	1	no
	ENSGALG00000053350	-	17:7863862-7874980	0.028897	0	#NAME?	0	1	1	no
	ENSGALG00000053354	-	22:1969125-1981908	0.0210619	0	#NAME?	0	1	1	no
	ENSGALG00000053360	-	6:13690696-13701494	0.147451	0	#NAME?	0	1	1	no
	ENSGALG00000053361	-	Z:51461027-51563741	0.0117459	0	#NAME?	0	1	1	no
	ENSGALG00000053379	-	12:462294-470428	0.0636012	0	#NAME?	0	1	1	no
	ENSGALG00000053381	-	KZ626836.1:308591-843583	0.0228334	0	#NAME?	0	1	1	no
	ENSGALG00000053389	-	3:24963260-25040816	1.2211e-07	0	#NAME?	0	1	1	no
	ENSGALG00000053411	-	7:5096675-5113835	0.0266444	0	#NAME?	0	1	1	no
	ENSGALG00000053503	-	4:42292579-42342042	0.00807765	0	#NAME?	0	1	1	no
	ENSGALG00000053524	-	2:9799761-9858013	0.00783067	0	#NAME?	0	1	1	no
	ENSGALG00000053525	-	5:13911443-13928462	0.0159257	0	#NAME?	0	1	1	no
	ENSGALG00000053527	-	1:197230009-197233945	0.0185173	0	#NAME?	0	1	1	no
	ENSGALG00000053531	-	11:13889679-13901729	0.0161605	0	#NAME?	0	1	1	no
	ENSGALG00000053533	-	5:17046435-17193688	0.0401944	0	#NAME?	0	1	1	no
	ENSGALG00000053553	-	3:33590528-33604866	0.0442848	0	#NAME?	0	1	1	no
	ENSGALG00000053567	-	28:268085-271357	0.00712762	0	#NAME?	0	1	1	no
	ENSGALG00000053572	-	4:43720876-43735368	0.0199492	0	#NAME?	0	1	1	no
	ENSGALG00000053581	-	14:7648842-7669572	0.0306565	0	#NAME?	0	1	1	no
	ENSGALG00000053614	-	2:32510343-32518268	0.00830843	0	#NAME?	0	1	1	no
	ENSGALG00000053618	-	7:25977407-26003320	0.0136893	0	#NAME?	0	1	1	no
	ENSGALG00000053628	-	27:3210927-3212209	0.0411213	0	#NAME?	0	1	1	no
	ENSGALG00000053635	-	3:76311909-76350811	0.0197831	0	#NAME?	0	1	1	no
	ENSGALG00000053639	-	5:13429697-13749553	0.0212273	0	#NAME?	0	1	1	no
	ENSGALG00000053669	-	1:195853971-195856270	0.0113968	0	#NAME?	0	1	1	no
	ENSGALG00000053680	HIST1H46L2	1:48069615-48087052	0.113549	0	#NAME?	0	1	1	no
	ENSGALG00000053683	-	5:5996341-5998735	0.0131359	0	#NAME?	0	1	1	no
	ENSGALG00000053685	-	2:63809382-64102889	0.0213574	0	#NAME?	0	1	1	no
	ENSGALG00000053694	OVST	1:76362508-76397638	0.011037	0	#NAME?	0	1	1	no
	ENSGALG00000053704	-	4:50212211-50372852	0.0188641	0	#NAME?	0	1	1	no
	ENSGALG00000053718	-	1:171140055-171157355	0.0156671	0	#NAME?	0	1	1	no
	ENSGALG00000053736	-	3:48500080-48521728	0.0104933	0	#NAME?	0	1	1	no
	ENSGALG00000053753	-	Z:75444333-76672193	0.0451033	0	#NAME?	0	1	1	no
	ENSGALG00000053771	-	2:134578547-134781227	0.00867567	0	#NAME?	0	1	1	no
	ENSGALG00000053779	-	AADN05001281.1:1164-5759	0.00381292	0	#NAME?	0	1	1	no
	ENSGALG00000053786	-	1:183826276-183871358	0.0120052	0	#NAME?	0	1	1	no
	ENSGALG00000053800	-	1:37567264-37589352	0.0120815	0	#NAME?	0	1	1	no
	ENSGALG00000053802	-	2:106204828-106214042	0.00655358	0	#NAME?	0	1	1	no
	ENSGALG00000053805	-	1:79593096-79607455	0.0176177	0	#NAME?	0	1	1	no
	ENSGALG00000053820	-	1:142569448-142571429	0.022124	0	#NAME?	0	1	1	no
	ENSGALG00000053864	-	Z:77512936-78698895	0.0588412	0	#NAME?	0	1	1	no
	ENSGALG00000053877	-	1:154861835-154871767	0.0115711	0	#NAME?	0	1	1	no
	ENSGALG00000053883	-	1:30234475-30430729	0.0209271	0	#NAME?	0	1	1	no
	ENSGALG00000053912	-	1:143003416-143004865	0.0134437	0	#NAME?	0	1	1	no
	ENSGALG00000053913	-	2:23522816-23540054	0.0143401	0	#NAME?	0	1	1	no
	ENSGALG00000053933	-	W:5944391-6052596	0.00517851	0	#NAME?	0	1	1	no
	ENSGALG00000053952	-	1:75057945-75199031	0.0277851	0	#NAME?	0	1	1	no
	ENSGALG00000053982	-	1:136506643-136515337	0.0321329	0	#NAME?	0	1	1	no
	ENSGALG00000053985	-	3:55982309-56044954	0.0763219	0	#NAME?	0	1	1	no
	ENSGALG00000053995	-	Z:53116759-53176977	0.0220653	0	#NAME?	0	1	1	no
	ENSGALG00000054003	-	2:43924070-43925336	0.0158016	0	#NAME?	0	1	1	no
	ENSGALG00000054027	-	31:1950341-1952331	0.024557	0	#NAME?	0	1	1	no
	ENSGALG00000054029	-	1:162884717-163084753	0.0162694	0	#NAME?	0	1	1	no
	ENSGALG00000054050	-	3:15049927-15101312	0.0141961	0	#NAME?	0	1	1	no
	ENSGALG00000054052	-	9:6731255-6799209	0.0154858	0	#NAME?	0	1	1	no
	ENSGALG00000054055	-	2:6859482-6904349	0.0570223	0	#NAME?	0	1	1	no
	ENSGALG00000054077	-	1:7929312-7942481	0.0347113	0	#NAME?	0	1	1	no
	ENSGALG00000054094	-	1:165748327-165775978	0.0107559	0	#NAME?	0	1	1	no
	ENSGALG00000054096	-	2:110703911-110716009	0.0674441	0	#NAME?	0	1	1	no
	ENSGALG00000054118	-	2:92298793-92320733	0.0192892	0	#NAME?	0	1	1	no
	ENSGALG00000054123	-	Z:76802429-76821527	0.0602616	0	#NAME?	0	1	1	no
	ENSGALG00000054127	-	1:37567264-37589352	0.0511292	0	#NAME?	0	1	1	no
	ENSGALG00000054129	-	18:1079536-1093969	7.17106e-05	0	#NAME?	0	1	1	no
	ENSGALG00000054146	-	6:34391799-34413139	0.0202686	0	#NAME?	0	1	1	no
	ENSGALG00000054165	-	9:21570547-21587976	0.0149831	0	#NAME?	0	1	1	no
	ENSGALG00000054171	CHIR-A2	31:4443602-4457497	0.0998729	0	#NAME?	0	1	1	no
	ENSGALG00000054179	-	2:46151576-46154914	0.0245222	0	#NAME?	0	1	1	no
	ENSGALG00000054193	-	5:59603812-59606272	0.0361946	0	#NAME?	0	1	1	no
	ENSGALG00000054194	-	3:62063019-62071934	0.0125863	0	#NAME?	0	1	1	no
	ENSGALG00000054257	-	W:4482405-4485189	0.00648744	0	#NAME?	0	1	1	no
	ENSGALG00000054282	-	3:38826333-38864952	0.010798	0	#NAME?	0	1	1	no
	ENSGALG00000054307	-	2:130580344-130595013	0.00634515	0	#NAME?	0	1	1	no
	ENSGALG00000054314	-	12:5131076-5237794	0.0297312	0	#NAME?	0	1	1	no
	ENSGALG00000054315	-	15:12342390-12385496	0.0289821	0	#NAME?	0	1	1	no
	ENSGALG00000054347	-	7:10425925-10454625	0.0122017	0	#NAME?	0	1	1	no
	ENSGALG00000054348	-	Z:22582991-22593599	0.0888692	0	#NAME?	0	1	1	no
	ENSGALG00000054351	-	11:4375439-4545109	0.000338256	0	#NAME?	0	1	1	no
	ENSGALG00000054352	-	1:48688314-48697367	0.0144618	0	#NAME?	0	1	1	no
	ENSGALG00000054355	-	7:23390685-23468470	0.0100435	0	#NAME?	0	1	1	no
	ENSGALG00000054356	-	3:35569975-35757012	0.0280954	0	#NAME?	0	1	1	no
	ENSGALG00000054367	-	3:30557832-30561011	0.0216008	0	#NAME?	0	1	1	no
	ENSGALG00000054368	IFNAL1	Z:7358699-7496820	0.0267197	0	#NAME?	0	1	1	no
	ENSGALG00000054371	-	W:3907137-3910284	0.00528307	0	#NAME?	0	1	1	no
	ENSGALG00000054389	-	1:95571073-95576552	0.0135257	0	#NAME?	0	1	1	no
	ENSGALG00000054425	-	1:114168183-114232333	0.0042087	0	#NAME?	0	1	1	no
	ENSGALG00000054438	-	AADN05001294.1:20-3555	0.00541486	0	#NAME?	0	1	1	no
	ENSGALG00000054457	-	1:155965186-156007070	0.0120179	0	#NAME?	0	1	1	no
	ENSGALG00000054468	-	8:26692554-26971644	0.02438	0	#NAME?	0	1	1	no
	ENSGALG00000054471	-	27:2928900-3192833	0.0336146	0	#NAME?	0	1	1	no
	ENSGALG00000054480	-	4:46538771-46553658	0.00780713	0	#NAME?	0	1	1	no
	ENSGALG00000054509	-	1:131137494-131142444	0.0207594	0	#NAME?	0	1	1	no
	ENSGALG00000054510	-	5:42957016-42973770	0.0146721	0	#NAME?	0	1	1	no
	ENSGALG00000054516	-	31:20-7784	0.0185589	0	#NAME?	0	1	1	no
	ENSGALG00000054519	-	11:9106997-9187535	0.0249829	0	#NAME?	0	1	1	no
	ENSGALG00000054532	-	3:31609463-31785558	0.0101347	0	#NAME?	0	1	1	no
	ENSGALG00000054541	-	31:2825631-2828180	0.0323138	0	#NAME?	0	1	1	no
	ENSGALG00000054545	-	KZ626839.1:250001-287201	1.16829e-06	0	#NAME?	0	1	1	no
	ENSGALG00000054580	-	2:111940571-111961353	0.0331428	0	#NAME?	0	1	1	no
	ENSGALG00000054587	-	AADN05001432.1:10333-24295	0.0032865	0	#NAME?	0	1	1	no
	ENSGALG00000054615	-	KZ626836.1:308591-843583	0.0311738	0	#NAME?	0	1	1	no
	ENSGALG00000054617	-	12:880313-884237	0.159536	0	#NAME?	0	1	1	no
	ENSGALG00000054628	-	14:2194025-2199591	0.00423718	0	#NAME?	0	1	1	no
	ENSGALG00000054639	-	6:28217982-28234803	0.0366174	0	#NAME?	0	1	1	no
	ENSGALG00000054645	-	Z:77512936-78698895	0.0284713	0	#NAME?	0	1	1	no
	ENSGALG00000054664	-	22:2548624-2550910	0.0163535	0	#NAME?	0	1	1	no
	ENSGALG00000054689	-	1:88465697-88466831	0.0180903	0	#NAME?	0	1	1	no
	ENSGALG00000054697	-	2:117183973-117191590	0.0117649	0	#NAME?	0	1	1	no
	ENSGALG00000054704	-	5:22189990-22193684	0.0531899	0	#NAME?	0	1	1	no
	ENSGALG00000054710	-	KZ626836.1:308591-843583	0.0347887	0	#NAME?	0	1	1	no
	ENSGALG00000054716	-	2:25362771-25368914	0.0192567	0	#NAME?	0	1	1	no
	ENSGALG00000054732	-	5:111774-113488	0.0697846	0	#NAME?	0	1	1	no
	ENSGALG00000054790	-	12:1349854-1359862	0.0314159	0	#NAME?	0	1	1	no
	ENSGALG00000054798	-	9:14344777-14362633	0.00674188	0	#NAME?	0	1	1	no
	ENSGALG00000054806	-	AADN05001419.1:986-6260	0.0120884	0	#NAME?	0	1	1	no
	ENSGALG00000054809	-	W:829716-832572	0.0062608	0	#NAME?	0	1	1	no
	ENSGALG00000054812	-	1:172589577-172598847	0.132966	0	#NAME?	0	1	1	no
	ENSGALG00000054814	-	2:92298793-92320733	0.00155804	0	#NAME?	0	1	1	no
	ENSGALG00000054816	-	14:6030109-6033002	0.090156	0	#NAME?	0	1	1	no
	ENSGALG00000054826	-	2:107017357-107054001	0.00723937	0	#NAME?	0	1	1	no
	ENSGALG00000054827	-	11:14780080-14880684	0.0165252	0	#NAME?	0	1	1	no
	ENSGALG00000054858	-	2:49661336-49711121	0.0208334	0	#NAME?	0	1	1	no
	ENSGALG00000054862	-	33:7813698-7821646	0.0328334	0	#NAME?	0	1	1	no
	ENSGALG00000054881	-	1:118666730-118751516	0.00657257	0	#NAME?	0	1	1	no
	ENSGALG00000054888	-	2:54430642-54434886	0.00907294	0	#NAME?	0	1	1	no
	ENSGALG00000054930	-	31:4021143-4023276	0.0158009	0	#NAME?	0	1	1	no
	ENSGALG00000054953	-	3:40934193-40936578	0.0147192	0	#NAME?	0	1	1	no
	ENSGALG00000054974	-	30:1797372-1808363	0.04767	0	#NAME?	0	1	1	no
	ENSGALG00000055007	-	5:9248869-9478933	0.0469464	0	#NAME?	0	1	1	no
	ENSGALG00000055008	-	1:110811597-110816431	0.0319862	0	#NAME?	0	1	1	no
	ENSGALG00000055009	-	10:2272013-2467955	0.0358147	0	#NAME?	0	1	1	no
	ENSGALG00000055011	-	11:17543201-17554223	0.014114	0	#NAME?	0	1	1	no
	ENSGALG00000055032	-	1:10881726-10884579	0.0155924	0	#NAME?	0	1	1	no
	ENSGALG00000055037	-	2:47214466-47219492	0.0130914	0	#NAME?	0	1	1	no
	ENSGALG00000055040	-	1:90016488-90026837	0.0744113	0	#NAME?	0	1	1	no
	ENSGALG00000055044	-	6:9389885-9397097	0.0230021	0	#NAME?	0	1	1	no
	ENSGALG00000055049	-	KZ626833.1:331003-639894	0.0330128	0	#NAME?	0	1	1	no
	ENSGALG00000055051	-	2:12604807-12736096	0.0502626	0	#NAME?	0	1	1	no
	ENSGALG00000055065	-	Z:3000821-3008194	0.014861	0	#NAME?	0	1	1	no
	ENSGALG00000055097	-	3:109933980-109968038	0.0243352	0	#NAME?	0	1	1	no
	ENSGALG00000055098	-	4:52779410-52910398	0.0191352	0	#NAME?	0	1	1	no
	ENSGALG00000055099	-	3:13104505-13105711	0.0154961	0	#NAME?	0	1	1	no
	ENSGALG00000055100	-	3:80988950-80998701	0.0101399	0	#NAME?	0	1	1	no
	ENSGALG00000055128	-	12:17389447-17464280	0.0553826	0	#NAME?	0	1	1	no
	ENSGALG00000055132	-	1:164502454-164503903	0.0135276	0	#NAME?	0	1	1	no
	ENSGALG00000055139	-	1:25554761-25711679	0.0159083	0	#NAME?	0	1	1	no
	ENSGALG00000000038	CTRB2	11:1969778-1971563	0	0.0241404	inf	0	1	1	no
	ENSGALG00000000341	EDMPN1	25:3270144-3271199	0	0.0361046	inf	0	1	1	no
	ENSGALG00000000786	CTSE	26:2355722-2358912	0	0.019935	inf	0	1	1	no
	ENSGALG00000000892	IL10	26:2562701-2564995	0	0.0460459	inf	0	1	1	no
	ENSGALG00000002886	NKX2-5	13:9921885-9924100	0	0.0125646	inf	0	1	1	no
	ENSGALG00000003765	A1CF	6:10482682-10502453	0	0.0211932	inf	0	1	1	no
	ENSGALG00000004141	LBFABP	23:5776685-5779203	0	0.061541	inf	0	1	1	no
	ENSGALG00000005017	DUSP13	6:15764579-15786536	0	0.0982662	inf	0	1	1	no
	ENSGALG00000005019	DUPD1	6:15803533-15823046	0	0.0265707	inf	0	1	1	no
	ENSGALG00000005448	MYL3	2:3512685-3549349	0	0.0638167	inf	0	1	1	no
	ENSGALG00000005759	IFNW1	Z:7358699-7496820	0	0.121563	inf	0	1	1	no
	ENSGALG00000006239	-	6:19551919-19556673	0	0.0183246	inf	0	1	1	no
	ENSGALG00000006329	IL9	13:15943327-15957612	0	0.0127506	inf	0	1	1	no
	ENSGALG00000006387	RNF32	2:8502128-8513581	0	0.0204884	inf	0	1	1	no
	ENSGALG00000006635	RHCG	10:13300545-13308471	0	0.0229514	inf	0	1	1	no
	ENSGALG00000006812	TTC36	24:4372114-4373115	0	0.0316401	inf	0	1	1	no
	ENSGALG00000007959	SLC26A3	1:14959700-14973287	0	0.0234759	inf	0	1	1	no
	ENSGALG00000008271	CALHM1	6:24598312-24600153	0	0.0430552	inf	0	1	1	no
	ENSGALG00000008462	CDK3	18:4576202-4580639	0	0.0154653	inf	0	1	1	no
	ENSGALG00000008776	HYAL6	1:22287863-22327497	0	0.018943	inf	0	1	1	no
	ENSGALG00000009270	HOXD10	7:16302454-16304988	0	0.124623	inf	0	1	1	no
	ENSGALG00000009457	PFN3	3:18734607-18735012	0	0.145179	inf	0	1	1	no
	ENSGALG00000009482	HEPACAM2	2:22928449-23197789	0	0.012209	inf	0	1	1	no
	ENSGALG00000009574	IL12A	9:22414328-22416411	0	0.0477136	inf	0	1	1	no
	ENSGALG00000010338	CXCL13L2	4:34930599-35004895	0	0.0724672	inf	0	1	1	no
	ENSGALG00000010928	-	4:45671454-45672224	0	0.199844	inf	0	1	1	no
	ENSGALG00000011443	EXOC3L4	5:50298313-50318822	0	0.0598497	inf	0	1	1	no
	ENSGALG00000011792	-	4:51707039-51717971	0	0.0333339	inf	0	1	1	no
	ENSGALG00000011838	GUCY2C	1:48945371-48990389	0	0.00577332	inf	0	1	1	no
	ENSGALG00000012483	TMPRSS6	1:51449864-51500512	0	0.0238275	inf	0	1	1	no
	ENSGALG00000013045	TUBA8B	1:62049178-62053565	0	0.104741	inf	0	1	1	no
	ENSGALG00000013304	SLC5A12	5:3630869-3646132	0	0.00942156	inf	0	1	1	no
	ENSGALG00000014188	-	1:68893974-68896951	0	0.178673	inf	0	1	1	no
	ENSGALG00000014221	YIPF7	4:67601522-67650496	0	0.018307	inf	0	1	1	no
	ENSGALG00000014685	-	1:78151656-78154679	0	0.0222157	inf	0	1	1	no
	ENSGALG00000014925	GPRC6A	3:63761181-63771757	0	0.013188	inf	0	1	1	no
	ENSGALG00000014950	SOT3A1L	3:63813420-63820420	0	0.0405428	inf	0	1	1	no
	ENSGALG00000015045	-	Z:27800575-27810305	0	0.029001	inf	0	1	1	no
	ENSGALG00000015062	-	Z:34282010-34285224	0	0.0078294	inf	0	1	1	no
	ENSGALG00000015728	MUSK	Z:66921864-66966158	0	0.0444579	inf	0	1	1	no
	ENSGALG00000016043	CLDN14	1:108042557-108043265	0	0.0320445	inf	0	1	1	no
	ENSGALG00000016388	KLHL34	1:120595113-120596901	0	0.0105342	inf	0	1	1	no
	ENSGALG00000016678	IL17A	3:107567498-107569597	0	0.0254004	inf	0	1	1	no
	ENSGALG00000016805	SULT1C3	1:137466313-137472566	0	0.0250365	inf	0	1	1	no
	ENSGALG00000017184	MMP7	1:183873072-183877709	0	0.0704157	inf	0	1	1	no
	ENSGALG00000017341	-	1:197348786-197353947	0	0.0455398	inf	0	1	1	no
	ENSGALG00000017910	RF00026	18:3473887-3473994	0	354.247	inf	#NAME?	0.01565	0.928413	no
	ENSGALG00000019304	-	1:53318633-53319200	0	0.0565127	inf	0	1	1	no
	ENSGALG00000019551	OVALY	2:67663115-67711715	0	0.0192977	inf	0	1	1	no
	ENSGALG00000020388	-	5:45800124-45803318	0	0.0148531	inf	0	1	1	no
	ENSGALG00000021198	-	12:3442269-3511826	0	0.00795435	inf	0	1	1	no
	ENSGALG00000021471	IL17B	13:9223500-9228465	0	0.103436	inf	0	1	1	no
	ENSGALG00000023032	GRXCR1	4:68051861-68086837	0	0.0257433	inf	0	1	1	no
	ENSGALG00000023070	SPIA1	5:45754127-45759449	0	0.013925	inf	0	1	1	no
	ENSGALG00000023760	CHIA	26:5081075-5103540	0	0.0386872	inf	0	1	1	no
	ENSGALG00000023897	RGS21	8:4029202-4033033	0	0.0698325	inf	0	1	1	no
	ENSGALG00000024138	-	25:2236544-2256808	0	0.0211381	inf	0	1	1	no
	ENSGALG00000024628	RF00548	23:2412597-2412724	0	8.92628	inf	0	1	1	no
	ENSGALG00000024676	RF00100	1:50411517-50559544	0	0.150397	inf	0	1	1	no
	ENSGALG00000025386	gga-mir-1723	2:41302039-41320388	0	259.665	inf	0	1	1	no
	ENSGALG00000025418	RF00403	7:12570844-12576467	0	4.55058	inf	0	1	1	no
	ENSGALG00000025614	RF00426	10:11510504-11510635	0	19.5223	inf	0	1	1	no
	ENSGALG00000025677	RF00286	Z:33585613-33602478	0	5.98222	inf	0	1	1	no
	ENSGALG00000025680	RF00402	1:187114812-187166088	0	18.1041	inf	0	1	1	no
	ENSGALG00000025762	RF02271	4:79530609-79704158	0	2.1801	inf	0	1	1	no
	ENSGALG00000026080	OMD	12:3718787-3861939	0	0.0159455	inf	0	1	1	no
	ENSGALG00000026105	RF02271	10:10503514-10521391	0	0.763013	inf	0	1	1	no
	ENSGALG00000026407	RF01968	1:46311327-46311591	0	0.175734	inf	0	1	1	no
	ENSGALG00000026621	RF02271	27:5759635-5784661	0	0.829128	inf	0	1	1	no
	ENSGALG00000026631	HOXA10	2:32651348-32654714	0	0.00952081	inf	0	1	1	no
	ENSGALG00000027138	-	25:2538235-2564329	0	0.320974	inf	0	1	1	no
	ENSGALG00000027219	-	27:7465723-7466372	0	0.141717	inf	0	1	1	no
	ENSGALG00000027234	HOXA13	2:32680059-32682168	0	0.0119701	inf	0	1	1	no
	ENSGALG00000027296	CPA5	1:1595634-1599967	0	0.0149154	inf	0	1	1	no
	ENSGALG00000027599	RF02271	3:72810900-72832528	0	4.40915	inf	0	1	1	no
	ENSGALG00000027791	FGF23	1:73425404-73429018	0	0.0202787	inf	0	1	1	no
	ENSGALG00000028018	RAB38	1:189576306-189596533	0	0.075285	inf	0	1	1	no
	ENSGALG00000028556	RF02271	1:195145038-195161469	0	0.721645	inf	0	1	1	no
	ENSGALG00000028886	-	3:45471259-45491688	0	0.0075111	inf	0	1	1	no
	ENSGALG00000029073	-	Z:42336631-42348496	0	0.0312868	inf	0	1	1	no
	ENSGALG00000029125	RF01969	1:46330885-46331047	0	1.34389	inf	0	1	1	no
	ENSGALG00000029204	-	3:62548907-62702019	0	0.0749603	inf	0	1	1	no
	ENSGALG00000029227	-	4:81683572-81748757	0	0.0185807	inf	0	1	1	no
	ENSGALG00000029393	HOXC10	33:7585952-7590530	0	0.0238418	inf	0	1	1	no
	ENSGALG00000030165	-	20:12510108-12513114	0	0.0175011	inf	0	1	1	no
	ENSGALG00000030255	AMBP	17:998670-1003940	0	0.0176448	inf	0	1	1	no
	ENSGALG00000030683	RF00099	33:6533008-6537022	0	9.69164	inf	0	1	1	no
	ENSGALG00000030932	NKX2-3	6:23078001-23080276	0	0.0443478	inf	0	1	1	no
	ENSGALG00000030996	-	15:6953786-6954986	0	0.101046	inf	0	1	1	no
	ENSGALG00000031066	-	16:501634-507486	0	7.32852e-05	inf	0	1	1	no
	ENSGALG00000031075	-	4:81080815-81124238	0	0.135386	inf	0	1	1	no
	ENSGALG00000031302	-	2:113880304-113915044	0	0.0543274	inf	0	1	1	no
	ENSGALG00000031400	-	1:79737362-79740201	0	0.0151825	inf	0	1	1	no
	ENSGALG00000031520	-	28:1062418-1063717	0	0.270594	inf	0	1	1	no
	ENSGALG00000032052	-	33:7062643-7064200	0	0.107045	inf	0	1	1	no
	ENSGALG00000032614	AT2	1:196989274-196990942	0	0.013122	inf	0	1	1	no
	ENSGALG00000032651	-	2:139107005-139121795	0	0.0228324	inf	0	1	1	no
	ENSGALG00000032800	-	1:156669073-156680591	0	0.00757	inf	0	1	1	no
	ENSGALG00000033213	-	25:2230727-2231473	0	0.0363775	inf	0	1	1	no
	ENSGALG00000033272	HOXC12	33:7552386-7554125	0	0.0265395	inf	0	1	1	no
	ENSGALG00000033381	-	33:5348559-5351881	0	0.0127636	inf	0	1	1	no
	ENSGALG00000033397	-	2:122905922-122915406	0	0.0155908	inf	0	1	1	no
	ENSGALG00000033849	-	2:63364788-63429921	0	0.0874134	inf	0	1	1	no
	ENSGALG00000034308	-	25:2222898-2223546	0	0.0341155	inf	0	1	1	no
	ENSGALG00000034536	-	1:136882219-137323189	0	0.087157	inf	0	1	1	no
	ENSGALG00000034698	TMEM52B	1:79164855-79169339	0	0.0134509	inf	0	1	1	no
	ENSGALG00000034701	-	33:6867524-6869862	0	0.138383	inf	0	1	1	no
	ENSGALG00000034941	-	3:7172817-7823576	0	0.0306798	inf	0	1	1	no
	ENSGALG00000035221	-	4:90706646-90715200	0	0.0602664	inf	0	1	1	no
	ENSGALG00000035270	-	26:3479307-3506642	0	0.117289	inf	0	1	1	no
	ENSGALG00000035828	-	2:64280487-64330903	0	0.0283341	inf	0	1	1	no
	ENSGALG00000035943	GSX2	4:65460746-65461692	0	0.0276527	inf	0	1	1	no
	ENSGALG00000035977	-	17:1423466-1554275	0	0.028303	inf	0	1	1	no
	ENSGALG00000035981	NOTO	4:89715755-89719228	0	0.0110582	inf	0	1	1	no
	ENSGALG00000036079	-	33:2384229-2607189	0	0.0187203	inf	0	1	1	no
	ENSGALG00000036082	HOXC13	33:7539364-7542378	0	0.0216788	inf	0	1	1	no
	ENSGALG00000036131	-	1:52337314-52477165	0	0.0143118	inf	0	1	1	no
	ENSGALG00000036190	AOC1	2:394585-398027	0	0.0221419	inf	0	1	1	no
	ENSGALG00000036514	-	18:2703602-2710776	0	0.00704293	inf	0	1	1	no
	ENSGALG00000036551	-	19:7761736-7767886	0	0.0288529	inf	0	1	1	no
	ENSGALG00000037228	OR8D4	5:505772-506771	0	0.0802366	inf	0	1	1	no
	ENSGALG00000037273	-	1:183720747-183721251	0	0.0588812	inf	0	1	1	no
	ENSGALG00000037363	-	20:4554038-4560927	0	0.0596228	inf	0	1	1	no
	ENSGALG00000038058	-	3:41420582-41425931	0	0.0596748	inf	0	1	1	no
	ENSGALG00000038188	-	3:57483131-57554676	0	0.0218886	inf	0	1	1	no
	ENSGALG00000038462	-	28:5000579-5009430	0	0.0292038	inf	0	1	1	no
	ENSGALG00000038480	DHX32	6:33485511-33502673	0	0.0195769	inf	0	1	1	no
	ENSGALG00000038613	-	1:168871293-168903728	0	0.108927	inf	0	1	1	no
	ENSGALG00000038936	TMEM182	1:135354533-135378734	0	0.0358401	inf	0	1	1	no
	ENSGALG00000038975	-	AADN05001505.1:14602-19437	0	0.010849	inf	0	1	1	no
	ENSGALG00000039152	RF01984	7:33308255-33416501	0	21.453	inf	0	1	1	no
	ENSGALG00000039242	PGA5	5:300440-302636	0	0.033703	inf	0	1	1	no
	ENSGALG00000039629	HOXD11	7:16312438-16313967	0	0.0237678	inf	0	1	1	no
	ENSGALG00000039900	-	2:60571713-60591771	0	0.0217062	inf	0	1	1	no
	ENSGALG00000040263	-	W:2397235-2407132	0	0.0275243	inf	0	1	1	no
	ENSGALG00000040442	-	11:4170917-4172725	0	0.0427237	inf	0	1	1	no
	ENSGALG00000040718	-	7:15544423-15546108	0	0.301942	inf	0	1	1	no
	ENSGALG00000040870	-	1:98098557-98211183	0	0.0357836	inf	0	1	1	no
	ENSGALG00000041066	DNASE1	14:12712358-12718382	0	0.0401707	inf	0	1	1	no
	ENSGALG00000041483	-	25:2226897-2227559	0	0.035097	inf	0	1	1	no
	ENSGALG00000041493	-	2:125727024-125745498	0	1.06458	inf	#NAME?	0.10725	0.999683	no
	ENSGALG00000041541	-	18:332907-334903	0	0.132282	inf	0	1	1	no
	ENSGALG00000041774	TESMIN	5:16795995-16811042	0	0.00714609	inf	0	1	1	no
	ENSGALG00000042096	-	1:11009878-11016787	0	0.127405	inf	0	1	1	no
	ENSGALG00000042128	-	17:6727969-6736633	0	0.133584	inf	0	1	1	no
	ENSGALG00000042706	TMC2	2:44255630-44282079	0	0.00617573	inf	0	1	1	no
	ENSGALG00000042878	PTH	5:7786824-7790904	0	0.00809463	inf	0	1	1	no
	ENSGALG00000042881	-	3:34935190-34941029	0	0.0868864	inf	0	1	1	no
	ENSGALG00000043130	-	6:730712-973717	0	0.0545184	inf	0	1	1	no
	ENSGALG00000043258	-	8:10348448-10356499	0	0.0549161	inf	0	1	1	no
	ENSGALG00000043383	-	1:191707497-191716146	0	0.03194	inf	0	1	1	no
	ENSGALG00000043392	-	6:1028704-1030144	0	0.081181	inf	0	1	1	no
	ENSGALG00000043408	OLFR4	5:497607-498546	0	0.0223034	inf	0	1	1	no
	ENSGALG00000043900	-	16:782930-1651259	0	0.0196564	inf	0	1	1	no
	ENSGALG00000044146	PNP	11:1495152-1504367	0	0.0227102	inf	0	1	1	no
	ENSGALG00000044327	-	4:85657237-85900720	0	0.0111536	inf	0	1	1	no
	ENSGALG00000044424	-	31:3716548-3794136	0	0.164732	inf	0	1	1	no
	ENSGALG00000044598	Y-LEC1	16:1913574-2139631	0	0.0450874	inf	0	1	1	no
	ENSGALG00000044626	-	KZ626836.1:308591-843583	0	0.0582111	inf	0	1	1	no
	ENSGALG00000044674	-	W:5423481-5424714	0	0.0337292	inf	0	1	1	no
	ENSGALG00000044818	-	23:88945-90076	0	0.0352871	inf	0	1	1	no
	ENSGALG00000044984	-	KZ626833.1:331003-639894	0	0.0355825	inf	0	1	1	no
	ENSGALG00000045026	-	25:2281337-2283598	0	0.0952393	inf	0	1	1	no
	ENSGALG00000045167	-	Z:82443072-82484848	0	0.0145118	inf	0	1	1	no
	ENSGALG00000045172	FAM166A	17:2235411-2243444	0	0.0917686	inf	0	1	1	no
	ENSGALG00000045607	CXCL13	4:34930599-35004895	0	0.0428187	inf	0	1	1	no
	ENSGALG00000045869	-	Z:1392966-1495024	0	0.0675348	inf	0	1	1	no
	ENSGALG00000045873	-	12:3665299-3680770	0	0.0993807	inf	0	1	1	no
	ENSGALG00000045876	-	4:85657237-85900720	0	0.0173137	inf	0	1	1	no
	ENSGALG00000045889	MEIOC	27:3606662-3621331	0	0.00708224	inf	0	1	1	no
	ENSGALG00000045947	-	10:1049746-1063459	0	0.00541754	inf	0	1	1	no
	ENSGALG00000045959	-	Z:17896258-17955785	0	0.0438896	inf	0	1	1	no
	ENSGALG00000045962	-	17:521820-523563	0	0.0220585	inf	0	1	1	no
	ENSGALG00000045967	-	1:167917916-167925805	0	0.097537	inf	0	1	1	no
	ENSGALG00000046399	-	Z:68015873-68081498	0	0.0134524	inf	0	1	1	no
	ENSGALG00000046568	-	Z:18584357-18586349	0	0.0445446	inf	0	1	1	no
	ENSGALG00000046679	-	8:20147158-20154512	0	0.0105634	inf	0	1	1	no
	ENSGALG00000046681	-	W:2219750-2222720	0	0.00576235	inf	0	1	1	no
	ENSGALG00000046700	-	1:98056612-98058764	0	0.0115934	inf	0	1	1	no
	ENSGALG00000046703	-	6:1115317-1120599	0	0.0285497	inf	0	1	1	no
	ENSGALG00000046730	-	33:2920706-2953251	0	0.0256397	inf	0	1	1	no
	ENSGALG00000046770	-	3:68463814-68496120	0	0.0133949	inf	0	1	1	no
	ENSGALG00000046802	-	12:652320-805077	0	0.0119963	inf	0	1	1	no
	ENSGALG00000046804	-	1:59287139-59302672	0	0.0292877	inf	0	1	1	no
	ENSGALG00000046822	-	10:15011384-15020470	0	0.0199464	inf	0	1	1	no
	ENSGALG00000046837	-	9:14850862-14861506	0	0.00909211	inf	0	1	1	no
	ENSGALG00000046838	-	1:68170378-68184314	0	0.0140006	inf	0	1	1	no
	ENSGALG00000046839	-	5:57579537-57594858	0	0.00869345	inf	0	1	1	no
	ENSGALG00000046861	-	6:23080332-23092261	0	0.0311224	inf	0	1	1	no
	ENSGALG00000046878	-	3:96592667-96665034	0	0.0221867	inf	0	1	1	no
	ENSGALG00000046882	-	6:21631161-21640372	0	0.0358533	inf	0	1	1	no
	ENSGALG00000046884	-	1:156687935-156692141	0	0.0138937	inf	0	1	1	no
	ENSGALG00000046887	-	4:82398470-82413266	0	0.128026	inf	0	1	1	no
	ENSGALG00000046919	-	1:120850529-120861663	0	0.0877935	inf	0	1	1	no
	ENSGALG00000046920	-	1:141580359-141582181	0	0.072522	inf	0	1	1	no
	ENSGALG00000046946	-	4:47180076-47192926	0	0.0265274	inf	0	1	1	no
	ENSGALG00000046970	-	3:8294484-8350293	0	0.023252	inf	0	1	1	no
	ENSGALG00000046988	-	10:19767467-19774567	0	0.0722309	inf	0	1	1	no
	ENSGALG00000047012	-	9:10274206-10289831	0	0.0232839	inf	0	1	1	no
	ENSGALG00000047016	-	2:91031464-91058053	0	0.0125153	inf	0	1	1	no
	ENSGALG00000047023	-	3:65572607-65581699	0	0.0305092	inf	0	1	1	no
	ENSGALG00000047040	-	1:70001580-70006787	0	0.0201985	inf	0	1	1	no
	ENSGALG00000047041	-	5:42689517-42692187	0	0.012463	inf	0	1	1	no
	ENSGALG00000047048	-	1:158914968-158931796	0	0.0697262	inf	0	1	1	no
	ENSGALG00000047059	-	9:14316704-14344686	0	0.0137691	inf	0	1	1	no
	ENSGALG00000047065	-	2:74066018-74068710	0	0.0326591	inf	0	1	1	no
	ENSGALG00000047076	-	3:86556699-86570574	0	0.0483417	inf	0	1	1	no
	ENSGALG00000047127	-	27:3286457-3286763	0	0.178073	inf	0	1	1	no
	ENSGALG00000047160	-	27:6771139-6774592	0	0.039664	inf	0	1	1	no
	ENSGALG00000047170	-	Z:75444333-76672193	0	0.00737242	inf	0	1	1	no
	ENSGALG00000047192	-	KZ626833.1:331003-639894	0	0.0574031	inf	0	1	1	no
	ENSGALG00000047196	-	4:77015910-77017890	0	0.00892478	inf	0	1	1	no
	ENSGALG00000047204	HES2	21:620292-620810	0	0.188569	inf	0	1	1	no
	ENSGALG00000047205	-	3:54711315-54736955	0	0.0165707	inf	0	1	1	no
	ENSGALG00000047227	-	31:2361771-2362074	0	0.134563	inf	0	1	1	no
	ENSGALG00000047238	-	3:100889752-100910258	0	0.0230351	inf	0	1	1	no
	ENSGALG00000047240	-	Z:49069257-49070538	0	0.0595381	inf	0	1	1	no
	ENSGALG00000047250	-	31:4787085-4794687	0	0.0184223	inf	0	1	1	no
	ENSGALG00000047259	-	1:188445673-188461563	0	0.00807433	inf	0	1	1	no
	ENSGALG00000047298	-	Z:26252592-26263396	0	0.0153941	inf	0	1	1	no
	ENSGALG00000047301	-	4:54815200-54903904	0	0.0105121	inf	0	1	1	no
	ENSGALG00000047325	-	13:3773812-3854240	0	0.0470882	inf	0	1	1	no
	ENSGALG00000047329	-	1:163316604-163317645	0	0.039328	inf	0	1	1	no
	ENSGALG00000047349	-	AADN05001291.1:4209-46441	0	0.0204639	inf	0	1	1	no
	ENSGALG00000047351	-	4:41675512-41678438	0	0.0189389	inf	0	1	1	no
	ENSGALG00000047362	-	24:1352326-1361529	0	0.0383354	inf	0	1	1	no
	ENSGALG00000047368	-	4:59675282-59777549	0	0.0161353	inf	0	1	1	no
	ENSGALG00000047385	-	Z:82333363-82335345	0	0.013925	inf	0	1	1	no
	ENSGALG00000047398	-	4:23733337-23751953	0	0.0140174	inf	0	1	1	no
	ENSGALG00000047401	-	4:28178873-28205704	0	0.0375876	inf	0	1	1	no
	ENSGALG00000047404	FKCOSL	27:2928900-3192833	0	0.12241	inf	0	1	1	no
	ENSGALG00000047424	-	Z:37726037-37750538	0	0.0238743	inf	0	1	1	no
	ENSGALG00000047444	-	3:13304070-13316017	0	0.0758695	inf	0	1	1	no
	ENSGALG00000047449	-	6:17062005-17115278	0	0.0260547	inf	0	1	1	no
	ENSGALG00000047462	-	AADN05000531.1:6881-16210	0	0.0195639	inf	0	1	1	no
	ENSGALG00000047478	-	31:2373008-2373311	0	0.125171	inf	0	1	1	no
	ENSGALG00000047484	-	10:20000828-20020273	0	0.0449056	inf	0	1	1	no
	ENSGALG00000047509	-	1:8625871-8654721	0	0.0261589	inf	0	1	1	no
	ENSGALG00000047522	-	1:162459408-162462372	0	0.00914791	inf	0	1	1	no
	ENSGALG00000047525	-	18:11091761-11094465	0	0.0126396	inf	0	1	1	no
	ENSGALG00000047527	-	6:18093990-18111399	0	0.0234885	inf	0	1	1	no
	ENSGALG00000047552	-	1:61103335-61599794	0	0.0140062	inf	0	1	1	no
	ENSGALG00000047555	-	1:181952819-181957753	0	0.0114904	inf	0	1	1	no
	ENSGALG00000047572	-	9:3933097-3979204	0	0.0126279	inf	0	1	1	no
	ENSGALG00000047576	-	9:21058392-21091610	0	0.0112026	inf	0	1	1	no
	ENSGALG00000047594	RF00004	1:27208-316814	0	1.15548	inf	0	1	1	no
	ENSGALG00000047600	-	Z:34293088-34427349	0	0.0797167	inf	0	1	1	no
	ENSGALG00000047613	-	6:31527818-31539318	0	0.0112131	inf	0	1	1	no
	ENSGALG00000047688	-	8:11407675-11431673	0	0.0331325	inf	0	1	1	no
	ENSGALG00000047692	-	11:10491008-10661037	0	0.0267029	inf	0	1	1	no
	ENSGALG00000047721	-	31:779715-790080	0	0.0111053	inf	0	1	1	no
	ENSGALG00000047722	-	4:47171446-47179982	0	0.0112494	inf	0	1	1	no
	ENSGALG00000047732	-	1:131522704-131527850	0	0.0124814	inf	0	1	1	no
	ENSGALG00000047733	-	12:6282907-6467522	0	0.0591019	inf	0	1	1	no
	ENSGALG00000047737	-	2:23522816-23540054	0	0.0126607	inf	0	1	1	no
	ENSGALG00000047755	-	3:41853036-41856765	0	0.0181319	inf	0	1	1	no
	ENSGALG00000047767	-	3:1771373-1859384	0	0.020761	inf	0	1	1	no
	ENSGALG00000047779	-	14:15984883-15986289	0	0.0159109	inf	0	1	1	no
	ENSGALG00000047785	-	12:3140506-3144474	0	0.00589782	inf	0	1	1	no
	ENSGALG00000047798	-	2:58383838-58736892	0	0.0220242	inf	0	1	1	no
	ENSGALG00000047807	DMBT1L	31:4903145-4920106	0	0.00650139	inf	0	1	1	no
	ENSGALG00000047831	-	2:13584427-13604293	0	0.047842	inf	0	1	1	no
	ENSGALG00000047832	-	2:7204658-7220087	0	0.0220253	inf	0	1	1	no
	ENSGALG00000047854	-	5:20591385-20600612	0	0.0323783	inf	0	1	1	no
	ENSGALG00000047858	-	2:145922492-145987603	0	0.0632108	inf	0	1	1	no
	ENSGALG00000047870	-	5:49146528-49154229	0	0.0237584	inf	0	1	1	no
	ENSGALG00000047871	-	5:46895128-46910687	0	0.0111038	inf	0	1	1	no
	ENSGALG00000047882	-	Z:25583671-25587032	0	0.0131106	inf	0	1	1	no
	ENSGALG00000047911	-	25:2291056-2407537	0	0.0164701	inf	0	1	1	no
	ENSGALG00000047931	-	8:30199628-30210819	0	0.00428042	inf	0	1	1	no
	ENSGALG00000047960	-	31:2445343-2445646	0	0.125171	inf	0	1	1	no
	ENSGALG00000047964	-	Z:5328478-5331064	0	0.00704162	inf	0	1	1	no
	ENSGALG00000047971	-	2:85248787-85273405	0	0.033698	inf	0	1	1	no
	ENSGALG00000047984	-	5:52452898-52540247	0	0.020391	inf	0	1	1	no
	ENSGALG00000048003	-	3:6477327-6513849	0	0.0074126	inf	0	1	1	no
	ENSGALG00000048004	-	4:87037879-87049689	0	0.0407953	inf	0	1	1	no
	ENSGALG00000048007	-	2:41773572-41773950	0	3.94008	inf	#NAME?	0.0024	0.342279	no
	ENSGALG00000048044	-	1:5034893-5054920	0	0.016273	inf	0	1	1	no
	ENSGALG00000048045	-	8:22936122-22941654	0	0.00975787	inf	0	1	1	no
	ENSGALG00000048047	-	2:111529438-111557976	0	0.0195166	inf	0	1	1	no
	ENSGALG00000048052	-	2:132961488-132996438	0	0.0161009	inf	0	1	1	no
	ENSGALG00000048056	-	8:14057780-14062662	0	0.0183175	inf	0	1	1	no
	ENSGALG00000048057	-	15:12112969-12151903	0	0.0184242	inf	0	1	1	no
	ENSGALG00000048071	-	4:52011190-52033865	0	0.00926387	inf	0	1	1	no
	ENSGALG00000048074	-	25:3854979-3857110	0	0.602529	inf	0	1	1	no
	ENSGALG00000048085	-	1:126837092-126847541	0	0.0429037	inf	0	1	1	no
	ENSGALG00000048094	-	10:19143570-19146267	0	0.0252621	inf	0	1	1	no
	ENSGALG00000048112	-	4:76419743-76435379	0	0.0212666	inf	0	1	1	no
	ENSGALG00000048142	-	4:46573868-46685725	0	0.0193991	inf	0	1	1	no
	ENSGALG00000048176	-	12:652320-805077	0	0.0165744	inf	0	1	1	no
	ENSGALG00000048185	-	1:163388112-163389240	0	0.0188048	inf	0	1	1	no
	ENSGALG00000048186	-	4:28075388-28088982	0	0.124289	inf	0	1	1	no
	ENSGALG00000048194	-	5:51903944-51908417	0	0.067685	inf	0	1	1	no
	ENSGALG00000048199	-	11:9079301-9091241	0	0.018347	inf	0	1	1	no
	ENSGALG00000048218	-	4:68428326-68432801	0	0.00942091	inf	0	1	1	no
	ENSGALG00000048222	-	1:17209558-17632970	0	0.0340709	inf	0	1	1	no
	ENSGALG00000048223	-	1:50802357-50814449	0	0.285749	inf	0	1	1	no
	ENSGALG00000048255	-	2:115016754-115081292	0	0.0265447	inf	0	1	1	no
	ENSGALG00000048297	-	Z:12604722-12609161	0	0.018285	inf	0	1	1	no
	ENSGALG00000048366	-	2:23424716-23426539	0	0.0380647	inf	0	1	1	no
	ENSGALG00000048395	-	5:21253639-21377646	0	0.0201743	inf	0	1	1	no
	ENSGALG00000048411	-	7:1639026-1671987	0	0.0251436	inf	0	1	1	no
	ENSGALG00000048412	-	10:15176298-15399357	0	0.0630111	inf	0	1	1	no
	ENSGALG00000048422	-	1:193461897-193803700	0	0.0149317	inf	0	1	1	no
	ENSGALG00000048423	-	13:3721191-3738499	0	0.020938	inf	0	1	1	no
	ENSGALG00000048429	-	10:19094494-19095949	0	0.0336004	inf	0	1	1	no
	ENSGALG00000048432	-	W:5154796-5259594	0	0.037455	inf	0	1	1	no
	ENSGALG00000048438	-	2:85395581-85418387	0	0.0184279	inf	0	1	1	no
	ENSGALG00000048445	-	6:20326550-20407637	0	0.0123589	inf	0	1	1	no
	ENSGALG00000048454	-	3:97294250-97298386	0	0.0130847	inf	0	1	1	no
	ENSGALG00000048456	-	3:72729888-72751028	0	0.00951279	inf	0	1	1	no
	ENSGALG00000048490	-	2:58784743-58804166	0	0.011624	inf	0	1	1	no
	ENSGALG00000048532	-	7:449132-473697	0	0.0242511	inf	0	1	1	no
	ENSGALG00000048540	-	6:8173419-8249226	0	0.0172774	inf	0	1	1	no
	ENSGALG00000048542	-	W:67957-141475	0	0.0108912	inf	0	1	1	no
	ENSGALG00000048548	-	2:45270002-45274366	0	0.00868407	inf	0	1	1	no
	ENSGALG00000048554	-	1:157273137-157296470	0	0.00808554	inf	0	1	1	no
	ENSGALG00000048557	-	Z:54232805-54472565	0	0.0835079	inf	0	1	1	no
	ENSGALG00000048591	-	8:18467896-18481775	0	0.0288018	inf	0	1	1	no
	ENSGALG00000048594	-	1:80486980-80491498	0	0.00816028	inf	0	1	1	no
	ENSGALG00000048595	-	8:1215189-1359430	0	0.0404982	inf	0	1	1	no
	ENSGALG00000048597	-	7:20679860-20799433	0	0.0168657	inf	0	1	1	no
	ENSGALG00000048621	-	4:69647245-69652853	0	0.0429376	inf	0	1	1	no
	ENSGALG00000048622	-	2:39567571-39605586	0	0.0250811	inf	0	1	1	no
	ENSGALG00000048623	-	31:2388927-2389230	0	0.134563	inf	0	1	1	no
	ENSGALG00000048629	-	31:6020146-6033515	0	0.0316974	inf	0	1	1	no
	ENSGALG00000048660	-	4:29928098-29965868	0	0.00725195	inf	0	1	1	no
	ENSGALG00000048668	-	1:62524211-62548028	0	0.0263358	inf	0	1	1	no
	ENSGALG00000048684	-	2:57066137-57074461	0	0.0104616	inf	0	1	1	no
	ENSGALG00000048685	-	31:2793090-2794659	0	0.0243595	inf	0	1	1	no
	ENSGALG00000048693	-	1:182726402-182744240	0	0.0574819	inf	0	1	1	no
	ENSGALG00000048745	-	2:106110133-106112117	0	0.015033	inf	0	1	1	no
	ENSGALG00000048792	-	5:4280365-4288033	0	0.0475221	inf	0	1	1	no
	ENSGALG00000048794	-	6:32486389-32592467	0	0.0144736	inf	0	1	1	no
	ENSGALG00000048804	-	2:62536123-62568322	0	0.0168739	inf	0	1	1	no
	ENSGALG00000048806	-	Z:38617988-38673696	0	0.0132565	inf	0	1	1	no
	ENSGALG00000048813	-	3:48554966-48579829	0	0.0132461	inf	0	1	1	no
	ENSGALG00000048821	-	2:72285406-72306386	0	0.0170967	inf	0	1	1	no
	ENSGALG00000048825	-	2:84110850-84158803	0	0.0085232	inf	0	1	1	no
	ENSGALG00000048832	-	9:9081531-9086527	0	0.0223476	inf	0	1	1	no
	ENSGALG00000048843	-	2:137336578-137342847	0	0.0381578	inf	0	1	1	no
	ENSGALG00000048855	-	Z:71589931-71601554	0	0.010907	inf	0	1	1	no
	ENSGALG00000048877	-	1:70750804-70843717	0	0.0130987	inf	0	1	1	no
	ENSGALG00000048886	-	3:4987765-5424543	0	0.00885932	inf	0	1	1	no
	ENSGALG00000048893	-	1:194058233-194070589	0	0.0760336	inf	0	1	1	no
	ENSGALG00000048913	-	Z:69475240-69493047	0	0.0494906	inf	0	1	1	no
	ENSGALG00000048917	-	3:108962295-108967798	0	0.00982007	inf	0	1	1	no
	ENSGALG00000048921	-	2:10913471-10918495	0	0.0801922	inf	0	1	1	no
	ENSGALG00000048924	-	11:9683196-9736116	0	0.00594704	inf	0	1	1	no
	ENSGALG00000048925	-	4:23301031-23302621	0	0.0742342	inf	0	1	1	no
	ENSGALG00000048927	-	5:11333568-11356045	0	0.0238807	inf	0	1	1	no
	ENSGALG00000048939	-	12:473710-495582	0	2.70374e-06	inf	0	1	1	no
	ENSGALG00000048953	-	1:139314882-139318117	0	0.0141366	inf	0	1	1	no
	ENSGALG00000048976	-	2:14513411-14523536	0	0.0180832	inf	0	1	1	no
	ENSGALG00000048977	-	4:77167375-77193801	0	0.0359434	inf	0	1	1	no
	ENSGALG00000048981	-	2:87383296-87384769	0	0.0124137	inf	0	1	1	no
	ENSGALG00000049009	-	5:55112496-55133332	0	0.01152	inf	0	1	1	no
	ENSGALG00000049021	-	25:3276602-3309315	0	0.0472194	inf	0	1	1	no
	ENSGALG00000049031	-	14:4720358-4722266	0	0.0287536	inf	0	1	1	no
	ENSGALG00000049043	-	Z:51461027-51563741	0	0.0316459	inf	0	1	1	no
	ENSGALG00000049056	-	Z:43307766-43308780	0	0.0192138	inf	0	1	1	no
	ENSGALG00000049094	-	5:51255039-51289347	0	0.026005	inf	0	1	1	no
	ENSGALG00000049099	-	Z:52349943-52462820	0	0.0329292	inf	0	1	1	no
	ENSGALG00000049149	-	2:10292283-10308939	0	0.0100377	inf	0	1	1	no
	ENSGALG00000049168	-	9:13768255-13802571	0	0.0163039	inf	0	1	1	no
	ENSGALG00000049194	-	7:24410262-24674006	0	0.00962167	inf	0	1	1	no
	ENSGALG00000049203	-	6:35463956-35472680	0	0.0844803	inf	0	1	1	no
	ENSGALG00000049210	-	W:5871540-5874027	0	0.00734367	inf	0	1	1	no
	ENSGALG00000049211	-	Z:10437312-10453493	0	0.00796546	inf	0	1	1	no
	ENSGALG00000049234	-	8:26591787-26603679	0	0.0562322	inf	0	1	1	no
	ENSGALG00000049253	-	2:127767459-127769180	0	0.0194608	inf	0	1	1	no
	ENSGALG00000049268	H2A-VII	1:48067285-48067675	0	0.194862	inf	0	1	1	no
	ENSGALG00000049275	-	1:182497746-182719908	0	0.0656657	inf	0	1	1	no
	ENSGALG00000049281	-	7:26807356-26821458	0	0.00796667	inf	0	1	1	no
	ENSGALG00000049291	-	Z:31701446-31710255	0	0.0107083	inf	0	1	1	no
	ENSGALG00000049303	-	4:24320882-24326212	0	0.087562	inf	0	1	1	no
	ENSGALG00000049319	-	2:78183489-78221561	0	0.032002	inf	0	1	1	no
	ENSGALG00000049340	-	1:151971804-151977573	0	0.0151007	inf	0	1	1	no
	ENSGALG00000049345	-	4:85236369-85241341	0	0.0131393	inf	0	1	1	no
	ENSGALG00000049366	-	4:81477362-81544047	0	0.014235	inf	0	1	1	no
	ENSGALG00000049380	-	17:4771464-4777718	0	0.0321042	inf	0	1	1	no
	ENSGALG00000049386	-	17:10574804-10660252	0	0.0225359	inf	0	1	1	no
	ENSGALG00000049388	-	5:9213102-9222228	0	0.0538133	inf	0	1	1	no
	ENSGALG00000049429	-	6:34206295-34235850	0	0.0276067	inf	0	1	1	no
	ENSGALG00000049435	-	1:73811475-73833269	0	0.0155865	inf	0	1	1	no
	ENSGALG00000049458	-	33:1202074-1221237	0	0.00977012	inf	0	1	1	no
	ENSGALG00000049463	-	31:5716962-5718440	0	0.0385227	inf	0	1	1	no
	ENSGALG00000049479	-	33:443841-444801	0	0.0217037	inf	0	1	1	no
	ENSGALG00000049494	-	7:24769-31751	0	0.0175546	inf	0	1	1	no
	ENSGALG00000049509	-	33:313719-314676	0	0.0231402	inf	0	1	1	no
	ENSGALG00000049541	-	2:125207618-125221454	0	0.0106557	inf	0	1	1	no
	ENSGALG00000049546	-	9:20889175-20937256	0	0.013939	inf	0	1	1	no
	ENSGALG00000049591	-	1:141419507-141421589	0	0.0142074	inf	0	1	1	no
	ENSGALG00000049598	-	12:350755-413966	0	0.0211026	inf	0	1	1	no
	ENSGALG00000049601	-	1:39052759-39110492	0	0.0250674	inf	0	1	1	no
	ENSGALG00000049603	-	2:102015733-102109014	0	0.0131516	inf	0	1	1	no
	ENSGALG00000049643	-	22:1818127-1821427	0	0.0258315	inf	0	1	1	no
	ENSGALG00000049651	-	7:25967167-25971878	0	0.0261353	inf	0	1	1	no
	ENSGALG00000049663	-	KZ626838.1:1593663-1595169	0	0.0130597	inf	0	1	1	no
	ENSGALG00000049666	-	6:5611971-5778990	0	0.0769123	inf	0	1	1	no
	ENSGALG00000049671	-	4:25757026-25949213	0	0.0070957	inf	0	1	1	no
	ENSGALG00000049679	-	2:78464572-78529870	0	0.0161602	inf	0	1	1	no
	ENSGALG00000049688	-	3:33296417-33303568	0	0.0188538	inf	0	1	1	no
	ENSGALG00000049706	-	11:17069938-17073431	0	0.0173671	inf	0	1	1	no
	ENSGALG00000049715	-	7:25032825-25067142	0	0.0206196	inf	0	1	1	no
	ENSGALG00000049717	-	3:99459235-99474025	0	0.0112697	inf	0	1	1	no
	ENSGALG00000049731	-	11:6901151-6907592	0	0.0720736	inf	0	1	1	no
	ENSGALG00000049737	-	1:137328181-137335115	0	0.00775716	inf	0	1	1	no
	ENSGALG00000049743	-	1:13185662-13457234	0	0.0079468	inf	0	1	1	no
	ENSGALG00000049764	-	13:16679119-16684693	0	0.0107411	inf	0	1	1	no
	ENSGALG00000049766	-	Z:80026036-80029112	0	0.011754	inf	0	1	1	no
	ENSGALG00000049787	-	2:61767883-61893806	0	0.083178	inf	0	1	1	no
	ENSGALG00000049804	-	2:29076223-29386193	0	0.0313452	inf	0	1	1	no
	ENSGALG00000049808	-	1:142652471-142655032	0	0.0354833	inf	0	1	1	no
	ENSGALG00000049810	-	8:8900689-8901772	0	0.01978	inf	0	1	1	no
	ENSGALG00000049814	-	3:56943698-56975701	0	0.0336069	inf	0	1	1	no
	ENSGALG00000049831	-	9:19650789-19655229	0	0.0387669	inf	0	1	1	no
	ENSGALG00000049844	-	24:3056970-3059314	0	0.0373766	inf	0	1	1	no
	ENSGALG00000049849	-	4:81666985-81671802	0	0.00958328	inf	0	1	1	no
	ENSGALG00000049857	-	5:14136125-14168367	0	0.011475	inf	0	1	1	no
	ENSGALG00000049886	-	8:2524755-2529448	0	0.0430554	inf	0	1	1	no
	ENSGALG00000049964	-	4:3722038-3763997	0	0.0623869	inf	0	1	1	no
	ENSGALG00000049970	-	W:5291750-5293886	0	0.00876859	inf	0	1	1	no
	ENSGALG00000050008	-	11:7696535-7714049	0	0.0224957	inf	0	1	1	no
	ENSGALG00000050011	-	17:8277779-8281390	0	0.010273	inf	0	1	1	no
	ENSGALG00000050016	-	3:27793405-27820515	0	0.0413426	inf	0	1	1	no
	ENSGALG00000050023	-	15:8230039-8230243	0	0.842002	inf	0	1	1	no
	ENSGALG00000050055	-	27:2928900-3192833	0	0.178073	inf	0	1	1	no
	ENSGALG00000050067	-	6:7862143-7914253	0	0.108289	inf	0	1	1	no
	ENSGALG00000050073	-	2:110069885-110079404	0	0.0221095	inf	0	1	1	no
	ENSGALG00000050083	SYCP2L	2:63188632-63216465	0	0.0246253	inf	0	1	1	no
	ENSGALG00000050087	-	2:21781348-21783977	0	0.0314499	inf	0	1	1	no
	ENSGALG00000050111	-	4:39402571-39419188	0	0.0107005	inf	0	1	1	no
	ENSGALG00000050139	-	1:32058327-32060175	0	0.0400894	inf	0	1	1	no
	ENSGALG00000050140	-	18:2356416-2358286	0	0.0118688	inf	0	1	1	no
	ENSGALG00000050144	-	13:10574278-10579104	0	0.0214393	inf	0	1	1	no
	ENSGALG00000050153	-	2:131018915-131020415	0	0.012831	inf	0	1	1	no
	ENSGALG00000050212	-	12:652320-805077	0	0.032788	inf	0	1	1	no
	ENSGALG00000050236	-	3:73852130-73858707	0	0.0175246	inf	0	1	1	no
	ENSGALG00000050276	-	2:124789250-124820508	0	0.0321912	inf	0	1	1	no
	ENSGALG00000050282	-	1:173294532-173299178	0	0.0169479	inf	0	1	1	no
	ENSGALG00000050297	-	4:78210351-78221897	0	0.0150198	inf	0	1	1	no
	ENSGALG00000050300	-	4:65259403-65268181	0	0.0228063	inf	0	1	1	no
	ENSGALG00000050302	-	Z:29499349-29500837	0	0.0134856	inf	0	1	1	no
	ENSGALG00000050323	-	3:21344341-21359304	0	0.0220407	inf	0	1	1	no
	ENSGALG00000050333	-	12:18075220-18115822	0	0.00460699	inf	0	1	1	no
	ENSGALG00000050335	-	KZ626835.1:687073-688522	0	0.0136647	inf	0	1	1	no
	ENSGALG00000050342	-	2:95997916-96176505	0	0.0182967	inf	0	1	1	no
	ENSGALG00000050345	-	1:149813399-149815989	0	0.0141002	inf	0	1	1	no
	ENSGALG00000050351	-	1:95704318-95705674	0	0.0286908	inf	0	1	1	no
	ENSGALG00000050378	-	1:122621007-122626068	0	0.0245079	inf	0	1	1	no
	ENSGALG00000050388	-	3:78977350-78979075	0	0.0431861	inf	0	1	1	no
	ENSGALG00000050393	-	1:53582549-53587980	0	0.0615337	inf	0	1	1	no
	ENSGALG00000050396	-	9:2305880-2312253	0	0.0180721	inf	0	1	1	no
	ENSGALG00000050409	-	33:2859418-2862532	0	0.00547992	inf	0	1	1	no
	ENSGALG00000050412	-	6:30824116-30828933	0	0.0476623	inf	0	1	1	no
	ENSGALG00000050418	-	2:23270950-23301320	0	0.00793659	inf	0	1	1	no
	ENSGALG00000050424	-	2:90288345-90339474	0	0.0153341	inf	0	1	1	no
	ENSGALG00000050435	-	1:145283059-145301955	0	0.020875	inf	0	1	1	no
	ENSGALG00000050439	-	16:782930-1651259	0	0.00521668	inf	0	1	1	no
	ENSGALG00000050484	-	18:11257423-11261982	0	0.00647891	inf	0	1	1	no
	ENSGALG00000050490	-	16:560396-562579	0	0.0134734	inf	0	1	1	no
	ENSGALG00000050509	-	5:10060303-10065810	0	0.00918665	inf	0	1	1	no
	ENSGALG00000050512	-	4:30061953-30069858	0	0.00891489	inf	0	1	1	no
	ENSGALG00000050517	-	AADN05001378.1:3184-16011	0	0.00569269	inf	0	1	1	no
	ENSGALG00000050562	-	9:15002121-15004967	0	0.0158617	inf	0	1	1	no
	ENSGALG00000050587	-	1:185710622-185712905	0	0.00912716	inf	0	1	1	no
	ENSGALG00000050593	-	6:25299325-25353527	0	0.0153522	inf	0	1	1	no
	ENSGALG00000050598	-	1:190815779-191167322	0	0.0115582	inf	0	1	1	no
	ENSGALG00000050613	-	1:141414384-141415904	0	0.0949155	inf	0	1	1	no
	ENSGALG00000050627	-	KZ626838.1:1756804-1758508	0	0.0105369	inf	0	1	1	no
	ENSGALG00000050633	-	12:15559885-15580322	0	0.0162046	inf	0	1	1	no
	ENSGALG00000050681	-	Z:37997444-38014651	0	0.00999378	inf	0	1	1	no
	ENSGALG00000050702	-	6:33779847-33797142	0	0.013005	inf	0	1	1	no
	ENSGALG00000050704	-	2:110097739-110101820	0	0.0419372	inf	0	1	1	no
	ENSGALG00000050714	-	1:89839017-89851425	0	0.0296734	inf	0	1	1	no
	ENSGALG00000050730	-	1:141521295-141536124	0	0.0320098	inf	0	1	1	no
	ENSGALG00000050749	-	13:8887044-8890955	0	0.0682855	inf	0	1	1	no
	ENSGALG00000050768	-	4:56092082-56195330	0	0.010158	inf	0	1	1	no
	ENSGALG00000050786	-	2:10527603-10822309	0	0.0171239	inf	0	1	1	no
	ENSGALG00000050792	-	2:97516665-97720137	0	0.03576	inf	0	1	1	no
	ENSGALG00000050810	-	12:19187211-19193743	0	0.0200746	inf	0	1	1	no
	ENSGALG00000050820	-	31:3841637-3842888	0	0.0209783	inf	0	1	1	no
	ENSGALG00000050826	-	4:23302722-23304696	0	0.00957782	inf	0	1	1	no
	ENSGALG00000050839	-	17:5896715-5899578	0	0.0318378	inf	0	1	1	no
	ENSGALG00000050846	-	1:996099-1014073	0	0.0109301	inf	0	1	1	no
	ENSGALG00000050867	-	5:42974273-42978250	0	0.064992	inf	0	1	1	no
	ENSGALG00000050869	-	1:73091839-73094839	0	0.0134509	inf	0	1	1	no
	ENSGALG00000050902	-	4:50473921-50604585	0	0.0322887	inf	0	1	1	no
	ENSGALG00000050936	-	5:43019548-43029099	0	0.012714	inf	0	1	1	no
	ENSGALG00000050944	-	AADN05001220.1:15871-21703	0	0.0219667	inf	0	1	1	no
	ENSGALG00000050945	-	10:14726101-14761110	0	0.0132032	inf	0	1	1	no
	ENSGALG00000050961	-	5:47599986-47642432	0	0.0199824	inf	0	1	1	no
	ENSGALG00000050970	-	7:35788324-35791389	0	0.0184223	inf	0	1	1	no
	ENSGALG00000050988	-	4:72860056-72862975	0	0.0355908	inf	0	1	1	no
	ENSGALG00000051008	-	15:11087867-11094901	0	0.359284	inf	0	1	1	no
	ENSGALG00000051010	-	31:3066131-3068331	0	0.0206609	inf	0	1	1	no
	ENSGALG00000051042	-	11:14719076-14728120	0	0.00776287	inf	0	1	1	no
	ENSGALG00000051058	-	2:62825994-62830623	0	0.0764786	inf	0	1	1	no
	ENSGALG00000051061	-	KZ626837.1:20-8196	0	0.00383031	inf	0	1	1	no
	ENSGALG00000051067	-	2:132404551-132410118	0	0.028099	inf	0	1	1	no
	ENSGALG00000051075	-	4:42468584-42472015	0	0.0336706	inf	0	1	1	no
	ENSGALG00000051078	-	1:67419978-67449245	0	0.171681	inf	0	1	1	no
	ENSGALG00000051090	-	5:21761764-21767877	0	0.0134328	inf	0	1	1	no
	ENSGALG00000051094	-	7:23672720-23681444	0	0.0156846	inf	0	1	1	no
	ENSGALG00000051102	-	1:78458150-78464874	0	0.0304245	inf	0	1	1	no
	ENSGALG00000051103	-	17:10142073-10143805	0	0.0385932	inf	0	1	1	no
	ENSGALG00000051107	-	5:28580067-28597602	0	0.0180721	inf	0	1	1	no
	ENSGALG00000051110	-	10:16848619-16900084	0	0.0699629	inf	0	1	1	no
	ENSGALG00000051126	-	3:19271680-19277253	0	0.00876841	inf	0	1	1	no
	ENSGALG00000051145	-	Z:25422951-25425131	0	0.0116093	inf	0	1	1	no
	ENSGALG00000051170	-	1:146923342-146928057	0	0.00804045	inf	0	1	1	no
	ENSGALG00000051211	-	24:4061200-4131571	0	0.0417539	inf	0	1	1	no
	ENSGALG00000051255	-	7:20209559-20391043	0	0.0240093	inf	0	1	1	no
	ENSGALG00000051279	PPP1R1A	33:6012281-6018739	0	0.334797	inf	0	1	1	no
	ENSGALG00000051283	-	W:1815482-1818186	0	0.00812525	inf	0	1	1	no
	ENSGALG00000051285	-	4:57254024-57296619	0	0.025638	inf	0	1	1	no
	ENSGALG00000051287	-	4:27291647-27298320	0	0.0206052	inf	0	1	1	no
	ENSGALG00000051322	-	4:70836458-70857252	0	0.125096	inf	0	1	1	no
	ENSGALG00000051329	-	2:87467451-87501339	0	0.0313916	inf	0	1	1	no
	ENSGALG00000051340	-	20:11682313-11735827	0	0.0236146	inf	0	1	1	no
	ENSGALG00000051343	-	2:8874766-9429088	0	0.0442656	inf	0	1	1	no
	ENSGALG00000051345	-	19:11345-13586	0	0.0142485	inf	0	1	1	no
	ENSGALG00000051348	-	2:113031957-113039533	0	0.15216	inf	0	1	1	no
	ENSGALG00000051366	-	2:96429400-96432220	0	0.011435	inf	0	1	1	no
	ENSGALG00000051371	-	1:18173629-18193309	0	0.0300967	inf	0	1	1	no
	ENSGALG00000051376	-	2:101743708-101750331	0	0.0159608	inf	0	1	1	no
	ENSGALG00000051387	-	8:27107540-27184837	0	0.0172726	inf	0	1	1	no
	ENSGALG00000051400	-	1:195689243-195693062	0	0.0267965	inf	0	1	1	no
	ENSGALG00000051422	-	W:5800152-5801724	0	0.109489	inf	0	1	1	no
	ENSGALG00000051447	-	3:13171298-13181017	0	0.132142	inf	0	1	1	no
	ENSGALG00000051475	-	2:83454477-83471191	0	0.0300021	inf	0	1	1	no
	ENSGALG00000051490	-	6:2370599-2675359	0	0.0260384	inf	0	1	1	no
	ENSGALG00000051501	-	2:36606637-36798164	0	0.00779673	inf	0	1	1	no
	ENSGALG00000051506	-	4:54023429-54041915	0	0.0584455	inf	0	1	1	no
	ENSGALG00000051515	-	20:13580531-13637021	0	0.00801763	inf	0	1	1	no
	ENSGALG00000051537	-	3:37582931-37600586	0	0.0188536	inf	0	1	1	no
	ENSGALG00000051542	-	9:7265838-7296645	0	0.00696975	inf	0	1	1	no
	ENSGALG00000051563	-	3:85816066-85819023	0	0.0098036	inf	0	1	1	no
	ENSGALG00000051569	-	20:5066107-5083794	0	0.0435282	inf	0	1	1	no
	ENSGALG00000051571	-	6:29096844-29535379	0	0.0297929	inf	0	1	1	no
	ENSGALG00000051576	-	1:148866648-148868004	0	0.0136447	inf	0	1	1	no
	ENSGALG00000051587	-	20:12120520-12137345	0	0.0202718	inf	0	1	1	no
	ENSGALG00000051599	-	14:8301961-8348011	0	0.0306034	inf	0	1	1	no
	ENSGALG00000051618	-	5:21594846-21607735	0	0.0400026	inf	0	1	1	no
	ENSGALG00000051637	-	8:29804826-29864064	0	0.0170814	inf	0	1	1	no
	ENSGALG00000051662	-	Z:22789927-22948747	0	0.0149805	inf	0	1	1	no
	ENSGALG00000051673	-	3:67516462-67522343	0	0.030513	inf	0	1	1	no
	ENSGALG00000051704	-	15:6324136-6328265	0	0.00433698	inf	0	1	1	no
	ENSGALG00000051710	-	3:99682925-99688876	0	0.00891732	inf	0	1	1	no
	ENSGALG00000051724	-	Z:31548047-31554526	0	0.00672406	inf	0	1	1	no
	ENSGALG00000051735	-	2:71857249-71863675	0	0.0442381	inf	0	1	1	no
	ENSGALG00000051781	-	1:161175401-161176526	0	0.0179178	inf	0	1	1	no
	ENSGALG00000051785	-	7:20679860-20799433	0	0.0198019	inf	0	1	1	no
	ENSGALG00000051787	-	4:83101831-83104528	0	0.0182552	inf	0	1	1	no
	ENSGALG00000051794	-	8:17185735-17362917	0	0.049316	inf	0	1	1	no
	ENSGALG00000051861	-	1:87200275-87217331	0	0.0176524	inf	0	1	1	no
	ENSGALG00000051891	-	4:84952410-84961592	0	0.0106187	inf	0	1	1	no
	ENSGALG00000051907	-	KZ626833.1:171378-172602	0	0.0162201	inf	0	1	1	no
	ENSGALG00000051924	-	4:22047496-22058582	0	0.019565	inf	0	1	1	no
	ENSGALG00000051934	-	3:19271680-19277253	0	0.0134645	inf	0	1	1	no
	ENSGALG00000051952	-	4:22385790-22508194	0	0.0331009	inf	0	1	1	no
	ENSGALG00000051979	-	13:6683617-7253168	0	0.0233747	inf	0	1	1	no
	ENSGALG00000051982	-	1:118653763-118666199	0	0.0210409	inf	0	1	1	no
	ENSGALG00000051987	-	1:43550130-43585479	0	0.0116733	inf	0	1	1	no
	ENSGALG00000051994	-	1:173959550-173973048	0	0.0105924	inf	0	1	1	no
	ENSGALG00000052011	-	Z:62152290-62154686	0	0.0293783	inf	0	1	1	no
	ENSGALG00000052044	FK21	27:2908335-2911455	0	0.167743	inf	0	1	1	no
	ENSGALG00000052057	-	31:4982538-5030386	0	0.00791282	inf	0	1	1	no
	ENSGALG00000052102	-	6:31925121-31933914	0	0.0274855	inf	0	1	1	no
	ENSGALG00000052109	-	14:6036069-6038423	0	0.0754989	inf	0	1	1	no
	ENSGALG00000052120	-	4:38955845-38960539	0	0.0130293	inf	0	1	1	no
	ENSGALG00000052188	-	2:92416844-92429809	0	0.0399893	inf	0	1	1	no
	ENSGALG00000052205	-	Z:71635088-71687091	0	0.0243546	inf	0	1	1	no
	ENSGALG00000052206	-	2:47461979-47608491	0	0.0182065	inf	0	1	1	no
	ENSGALG00000052211	-	8:3936513-3942513	0	0.0173593	inf	0	1	1	no
	ENSGALG00000052216	-	6:27320451-27338878	0	0.00940588	inf	0	1	1	no
	ENSGALG00000052229	-	1:187579958-187586281	0	0.0131275	inf	0	1	1	no
	ENSGALG00000052234	-	Z:38059411-38066712	0	0.00486565	inf	0	1	1	no
	ENSGALG00000052235	-	2:51084807-51103813	0	0.010948	inf	0	1	1	no
	ENSGALG00000052244	-	1:161382530-161384003	0	0.0134032	inf	0	1	1	no
	ENSGALG00000052245	-	7:32698929-33093044	0	0.0164564	inf	0	1	1	no
	ENSGALG00000052248	-	7:8993950-9005769	0	0.0184643	inf	0	1	1	no
	ENSGALG00000052272	-	3:39429797-39442992	0	0.0100314	inf	0	1	1	no
	ENSGALG00000052279	-	1:99228546-99343608	0	0.018543	inf	0	1	1	no
	ENSGALG00000052283	-	3:47674684-47675797	0	0.0187983	inf	0	1	1	no
	ENSGALG00000052293	-	4:67583264-67589719	0	0.0743023	inf	0	1	1	no
	ENSGALG00000052298	-	33:6122574-6131281	0	0.040034	inf	0	1	1	no
	ENSGALG00000052303	-	30:1797372-1808363	0	0.00935913	inf	0	1	1	no
	ENSGALG00000052304	-	3:74238204-74239440	0	0.0151895	inf	0	1	1	no
	ENSGALG00000052347	-	15:8222039-8222213	0	0.807395	inf	0	1	1	no
	ENSGALG00000052351	-	5:22766379-22796280	0	0.0162769	inf	0	1	1	no
	ENSGALG00000052362	-	1:133155813-133180767	0	0.212845	inf	0	1	1	no
	ENSGALG00000052364	-	2:126287302-126290436	0	0.0420547	inf	0	1	1	no
	ENSGALG00000052366	-	33:380405-386311	0	0.0426177	inf	0	1	1	no
	ENSGALG00000052376	-	16:1913574-2139631	0	0.0338932	inf	0	1	1	no
	ENSGALG00000052390	-	1:193932005-193933764	0	0.021383	inf	0	1	1	no
	ENSGALG00000052397	-	2:118969423-118970548	0	0.0518503	inf	0	1	1	no
	ENSGALG00000052427	-	20:12859989-12920745	0	0.0360235	inf	0	1	1	no
	ENSGALG00000052430	-	31:4086871-4101718	0	0.0208619	inf	0	1	1	no
	ENSGALG00000052434	-	31:2741114-2742551	0	0.0137993	inf	0	1	1	no
	ENSGALG00000052435	-	3:51110451-51122351	0	0.0408937	inf	0	1	1	no
	ENSGALG00000052442	-	1:47399007-47407332	0	0.0162201	inf	0	1	1	no
	ENSGALG00000052461	-	1:40846681-40849845	0	0.0139159	inf	0	1	1	no
	ENSGALG00000052465	-	1:43765157-43835730	0	0.0450257	inf	0	1	1	no
	ENSGALG00000052476	-	4:85657237-85900720	0	0.0481025	inf	0	1	1	no
	ENSGALG00000052487	-	Z:39147816-39150090	0	0.067733	inf	0	1	1	no
	ENSGALG00000052502	-	13:2324429-2325482	0	0.139041	inf	0	1	1	no
	ENSGALG00000052507	-	7:31320392-31330602	0	0.0130847	inf	0	1	1	no
	ENSGALG00000052509	-	3:110314012-110320251	0	0.0117095	inf	0	1	1	no
	ENSGALG00000052522	-	1:81820855-81823870	0	0.00567101	inf	0	1	1	no
	ENSGALG00000052536	-	9:22267570-22274506	0	0.0611384	inf	0	1	1	no
	ENSGALG00000052551	-	2:107294402-107298810	0	0.0492973	inf	0	1	1	no
	ENSGALG00000052565	-	1:169205373-169207110	0	0.0154223	inf	0	1	1	no
	ENSGALG00000052575	-	3:85272441-85312543	0	0.0131516	inf	0	1	1	no
	ENSGALG00000052585	-	KZ626833.1:331003-639894	0	0.0297899	inf	0	1	1	no
	ENSGALG00000052590	-	4:9951314-10221980	0	0.0311608	inf	0	1	1	no
	ENSGALG00000052602	-	33:1875537-2097096	0	0.0457255	inf	0	1	1	no
	ENSGALG00000052613	-	2:8808620-8813288	0	0.0523559	inf	0	1	1	no
	ENSGALG00000052627	-	4:4605307-4741170	0	0.032677	inf	0	1	1	no
	ENSGALG00000052644	-	5:28422945-28426555	0	0.0212626	inf	0	1	1	no
	ENSGALG00000052649	H2B-V	1:48170394-48170775	0	0.437634	inf	0	1	1	no
	ENSGALG00000052654	-	4:27331676-27335653	0	0.0187354	inf	0	1	1	no
	ENSGALG00000052662	-	4:52688662-52721399	0	0.00875934	inf	0	1	1	no
	ENSGALG00000052680	-	27:2264728-2649530	0	0.215707	inf	0	1	1	no
	ENSGALG00000052692	-	5:32528590-32564201	0	0.0242129	inf	0	1	1	no
	ENSGALG00000052718	-	1:87881610-87896953	0	0.0207254	inf	0	1	1	no
	ENSGALG00000052751	-	4:85570270-85572936	0	0.0403581	inf	0	1	1	no
	ENSGALG00000052780	-	1:150736759-150747769	0	0.0148034	inf	0	1	1	no
	ENSGALG00000052792	-	13:9374938-9383799	0	0.0108302	inf	0	1	1	no
	ENSGALG00000052841	-	2:132219872-132222528	0	0.0622211	inf	0	1	1	no
	ENSGALG00000052843	-	2:9799761-9858013	0	0.0093192	inf	0	1	1	no
	ENSGALG00000052845	-	31:20-7784	0	0.0691531	inf	0	1	1	no
	ENSGALG00000052867	CABP4	5:225859-238674	0	0.119206	inf	0	1	1	no
	ENSGALG00000052882	-	Z:49554120-49555593	0	0.0382307	inf	0	1	1	no
	ENSGALG00000052893	-	1:159482569-159490766	0	0.0157543	inf	0	1	1	no
	ENSGALG00000052898	-	1:109565519-110029599	0	0.0258871	inf	0	1	1	no
	ENSGALG00000052901	-	1:108799690-108816631	0	0.0247315	inf	0	1	1	no
	ENSGALG00000052909	-	1:187579958-187586281	0	0.0002381	inf	0	1	1	no
	ENSGALG00000052938	-	12:17906467-17907940	0	0.0130987	inf	0	1	1	no
	ENSGALG00000052946	-	W:4417166-4419914	0	0.0125195	inf	0	1	1	no
	ENSGALG00000052949	-	5:49625614-49667887	0	0.252227	inf	0	1	1	no
	ENSGALG00000052955	-	4:88480223-88483504	0	0.0184042	inf	0	1	1	no
	ENSGALG00000052956	-	1:83180721-83188983	0	0.00937008	inf	0	1	1	no
	ENSGALG00000052963	-	2:13631815-13644848	0	0.00793659	inf	0	1	1	no
	ENSGALG00000052968	-	5:6554255-6556838	0	0.00724888	inf	0	1	1	no
	ENSGALG00000053015	-	2:31483265-31504519	0	0.00957926	inf	0	1	1	no
	ENSGALG00000053033	-	2:123570465-123745959	0	0.00995079	inf	0	1	1	no
	ENSGALG00000053054	-	7:19219627-19291181	0	0.0311816	inf	0	1	1	no
	ENSGALG00000053059	-	8:25888711-26029842	0	0.0253574	inf	0	1	1	no
	ENSGALG00000053082	-	7:15948240-15990152	0	0.0386059	inf	0	1	1	no
	ENSGALG00000053104	-	3:39211414-39218796	0	0.029654	inf	0	1	1	no
	ENSGALG00000053110	-	Z:79780904-79784672	0	0.0306647	inf	0	1	1	no
	ENSGALG00000053165	-	4:88779076-88780877	0	0.0112431	inf	0	1	1	no
	ENSGALG00000053193	-	3:32977196-32999397	0	0.067764	inf	0	1	1	no
	ENSGALG00000053211	-	12:1411367-1416745	0	6.12146e-07	inf	0	1	1	no
	ENSGALG00000053212	-	2:105989983-106026816	0	0.0166279	inf	0	1	1	no
	ENSGALG00000053213	-	3:69894802-69895843	0	0.0372281	inf	0	1	1	no
	ENSGALG00000053216	-	1:91433315-91468884	0	0.0199856	inf	0	1	1	no
	ENSGALG00000053232	-	5:49465201-49547277	0	0.0190453	inf	0	1	1	no
	ENSGALG00000053239	-	1:41256489-41342468	0	0.286717	inf	0	1	1	no
	ENSGALG00000053267	-	8:26443956-26446441	0	0.013868	inf	0	1	1	no
	ENSGALG00000053282	-	9:7424427-7531778	0	0.0234717	inf	0	1	1	no
	ENSGALG00000053301	-	1:129611146-129627930	0	0.0116014	inf	0	1	1	no
	ENSGALG00000053323	-	Z:64658589-64680656	0	0.0136682	inf	0	1	1	no
	ENSGALG00000053349	-	2:59753153-59773979	0	0.0626239	inf	0	1	1	no
	ENSGALG00000053359	-	1:52556359-52562177	0	0.0292239	inf	0	1	1	no
	ENSGALG00000053369	-	22:5383204-5404140	0	0.0736248	inf	0	1	1	no
	ENSGALG00000053370	-	2:108274390-108290507	0	0.0548738	inf	0	1	1	no
	ENSGALG00000053382	-	4:39875739-39966929	0	0.0339225	inf	0	1	1	no
	ENSGALG00000053393	-	4:54388940-54393962	0	0.0342815	inf	0	1	1	no
	ENSGALG00000053400	-	14:3925848-4284907	0	0.00837759	inf	0	1	1	no
	ENSGALG00000053414	-	13:16179696-16207924	0	0.0132844	inf	0	1	1	no
	ENSGALG00000053417	-	3:94247118-94248330	0	0.0164086	inf	0	1	1	no
	ENSGALG00000053418	-	2:4235553-4241903	0	0.0517064	inf	0	1	1	no
	ENSGALG00000053423	-	15:10857115-10861301	0	0.0103941	inf	0	1	1	no
	ENSGALG00000053435	-	3:62246350-62265557	0	0.00738539	inf	0	1	1	no
	ENSGALG00000053437	-	3:76301396-76308458	0	0.0299248	inf	0	1	1	no
	ENSGALG00000053448	-	1:25059909-25147690	0	0.0109493	inf	0	1	1	no
	ENSGALG00000053450	-	33:488992-1141874	0	0.023047	inf	0	1	1	no
	ENSGALG00000053475	-	1:73783380-73784529	0	0.0183818	inf	0	1	1	no
	ENSGALG00000053482	-	21:345425-477250	0	0.0375101	inf	0	1	1	no
	ENSGALG00000053505	-	AADN05001202.1:13756-15774	0	0.0219281	inf	0	1	1	no
	ENSGALG00000053530	-	26:2880211-2882943	0	0.00733414	inf	0	1	1	no
	ENSGALG00000053532	-	Z:30270420-30285301	0	0.0464644	inf	0	1	1	no
	ENSGALG00000053546	-	3:62319976-62324310	0	0.0251978	inf	0	1	1	no
	ENSGALG00000053556	-	Z:29368980-29370468	0	0.0134856	inf	0	1	1	no
	ENSGALG00000053564	-	4:69653048-69690762	0	0.0137654	inf	0	1	1	no
	ENSGALG00000053584	-	W:3862513-3865009	0	0.0075254	inf	0	1	1	no
	ENSGALG00000053613	-	2:16935029-17269638	0	0.0108512	inf	0	1	1	no
	ENSGALG00000053620	-	31:2437504-2437807	0	0.184789	inf	0	1	1	no
	ENSGALG00000053629	-	5:59556489-59560817	0	0.0211381	inf	0	1	1	no
	ENSGALG00000053664	-	2:129948077-129994977	0	0.041132	inf	0	1	1	no
	ENSGALG00000053668	-	3:44094595-44109127	0	0.0194095	inf	0	1	1	no
	ENSGALG00000053698	-	1:103621662-103643070	0	0.0539355	inf	0	1	1	no
	ENSGALG00000053705	-	6:32307035-32307434	0	0.153899	inf	0	1	1	no
	ENSGALG00000053709	-	1:134852375-134865578	0	0.00934851	inf	0	1	1	no
	ENSGALG00000053710	-	4:48400760-48450111	0	0.0282009	inf	0	1	1	no
	ENSGALG00000053720	-	20:4406166-4451745	0	0.0057072	inf	0	1	1	no
	ENSGALG00000053747	-	33:1578612-1803054	0	0.0387658	inf	0	1	1	no
	ENSGALG00000053772	-	1:72542762-72644857	0	0.0160876	inf	0	1	1	no
	ENSGALG00000053777	-	9:6185993-6261633	0	0.0417233	inf	0	1	1	no
	ENSGALG00000053798	-	W:1277782-1280134	0	0.00803256	inf	0	1	1	no
	ENSGALG00000053808	-	1:93077756-93187518	0	0.0164128	inf	0	1	1	no
	ENSGALG00000053826	-	4:26576903-26608235	0	0.0113785	inf	0	1	1	no
	ENSGALG00000053831	-	1:63922192-63958122	0	0.00724944	inf	0	1	1	no
	ENSGALG00000053834	-	20:3877246-3879595	0	0.00740919	inf	0	1	1	no
	ENSGALG00000053840	-	10:16352044-16475028	0	0.0103849	inf	0	1	1	no
	ENSGALG00000053847	-	3:82200647-82203977	0	0.0802525	inf	0	1	1	no
	ENSGALG00000053856	-	3:64419075-64437216	0	0.0350018	inf	0	1	1	no
	ENSGALG00000053863	-	Z:79803926-79808616	0	0.00777022	inf	0	1	1	no
	ENSGALG00000053865	-	3:107853601-107874076	0	0.00499068	inf	0	1	1	no
	ENSGALG00000053905	-	5:29552698-29576754	0	0.0161436	inf	0	1	1	no
	ENSGALG00000053909	-	5:34963698-35237118	0	0.0121778	inf	0	1	1	no
	ENSGALG00000053915	-	1:101768735-101805461	0	0.0232103	inf	0	1	1	no
	ENSGALG00000053929	-	9:7558286-7750116	0	0.0148429	inf	0	1	1	no
	ENSGALG00000053944	-	33:2613785-2630989	0	0.00603903	inf	0	1	1	no
	ENSGALG00000053953	-	Z:18063445-18207759	0	0.00867359	inf	0	1	1	no
	ENSGALG00000053968	-	11:5102153-5159147	0	0.00738527	inf	0	1	1	no
	ENSGALG00000053973	-	33:6197193-6222933	0	0.0125297	inf	0	1	1	no
	ENSGALG00000053977	-	1:86731516-86745187	0	0.0118126	inf	0	1	1	no
	ENSGALG00000054014	-	1:197239708-197242487	0	0.0228628	inf	0	1	1	no
	ENSGALG00000054021	-	2:11818004-11819477	0	0.0503399	inf	0	1	1	no
	ENSGALG00000054040	-	2:66680483-66719308	0	0.00876387	inf	0	1	1	no
	ENSGALG00000054046	-	4:14419000-14435399	0	0.0348006	inf	0	1	1	no
	ENSGALG00000054071	-	3:8205322-8224978	0	0.0109156	inf	0	1	1	no
	ENSGALG00000054076	-	2:145922492-145987603	0	0.0176547	inf	0	1	1	no
	ENSGALG00000054085	-	KZ626838.1:485624-496598	0	0.08993	inf	0	1	1	no
	ENSGALG00000054088	-	4:400033-417986	0	0.0181486	inf	0	1	1	no
	ENSGALG00000054110	-	5:27507824-27515729	0	0.0169707	inf	0	1	1	no
	ENSGALG00000054121	-	31:2386674-2386977	0	0.134563	inf	0	1	1	no
	ENSGALG00000054155	-	2:126310519-126314641	0	0.0403565	inf	0	1	1	no
	ENSGALG00000054169	-	9:18324649-18333864	0	0.0641266	inf	0	1	1	no
	ENSGALG00000054207	-	5:47979725-48078347	0	0.0155714	inf	0	1	1	no
	ENSGALG00000054218	-	1:186675216-186688775	0	0.00676191	inf	0	1	1	no
	ENSGALG00000054239	-	20:11432333-11435959	0	0.0132298	inf	0	1	1	no
	ENSGALG00000054247	-	3:55567526-55583055	0	0.0301626	inf	0	1	1	no
	ENSGALG00000054276	-	KZ626834.1:275371-308931	0	0.0314084	inf	0	1	1	no
	ENSGALG00000054280	-	10:19951996-19990256	0	0.0528583	inf	0	1	1	no
	ENSGALG00000054283	-	8:1121687-1146853	0	0.0157821	inf	0	1	1	no
	ENSGALG00000054284	-	3:26113857-26117942	0	0.00946894	inf	0	1	1	no
	ENSGALG00000054285	-	4:74981752-75225786	0	0.0336943	inf	0	1	1	no
	ENSGALG00000054293	-	23:4640810-4651764	0	0.0183444	inf	0	1	1	no
	ENSGALG00000054300	-	1:184782913-185386260	0	0.0177349	inf	0	1	1	no
	ENSGALG00000054301	-	4:41024557-41131404	0	0.0185283	inf	0	1	1	no
	ENSGALG00000054303	-	3:92825075-92827193	0	0.0223274	inf	0	1	1	no
	ENSGALG00000054311	-	33:1578612-1803054	0	0.00977268	inf	0	1	1	no
	ENSGALG00000054327	-	3:57810722-57821621	0	0.00923188	inf	0	1	1	no
	ENSGALG00000054333	-	1:106633223-106643414	0	0.0178466	inf	0	1	1	no
	ENSGALG00000054341	-	1:109565519-110029599	0	0.018947	inf	0	1	1	no
	ENSGALG00000054342	-	3:110830565-110832014	0	0.0266925	inf	0	1	1	no
	ENSGALG00000054346	-	3:79651890-79669373	0	0.0154044	inf	0	1	1	no
	ENSGALG00000054446	-	9:4041392-4089059	0	0.209338	inf	0	1	1	no
	ENSGALG00000054451	-	6:22561040-22579715	0	0.0128109	inf	0	1	1	no
	ENSGALG00000054452	-	14:10931402-10996674	0	0.0221831	inf	0	1	1	no
	ENSGALG00000054470	-	4:29153520-29158667	0	0.0175366	inf	0	1	1	no
	ENSGALG00000054477	-	3:23531541-23545175	0	0.0128004	inf	0	1	1	no
	ENSGALG00000054479	-	4:31166168-31179406	0	0.0230193	inf	0	1	1	no
	ENSGALG00000054493	-	7:19505894-19543801	0	0.459343	inf	0	1	1	no
	ENSGALG00000054497	-	16:2827195-2830035	0	0.00815261	inf	0	1	1	no
	ENSGALG00000054501	-	W:1742568-1744158	0	0.024025	inf	0	1	1	no
	ENSGALG00000054518	-	18:8350572-8354414	0	0.0134734	inf	0	1	1	no
	ENSGALG00000054546	-	W:2793407-2794892	0	0.0135175	inf	0	1	1	no
	ENSGALG00000054551	-	KZ626838.1:1839407-1863179	0	0.0323712	inf	0	1	1	no
	ENSGALG00000054565	-	4:12670554-12714331	0	0.0236668	inf	0	1	1	no
	ENSGALG00000054584	-	10:13900053-13903678	0	0.0416513	inf	0	1	1	no
	ENSGALG00000054603	-	3:37141777-37154037	0	0.00724276	inf	0	1	1	no
	ENSGALG00000054608	-	6:35900615-35914954	0	0.0567972	inf	0	1	1	no
	ENSGALG00000054611	-	33:488992-1141874	0	0.0135069	inf	0	1	1	no
	ENSGALG00000054620	-	1:102352593-102353847	0	0.0165237	inf	0	1	1	no
	ENSGALG00000054623	-	1:187166124-187185299	0	0.0281916	inf	0	1	1	no
	ENSGALG00000054636	-	2:148354828-148360892	0	0.0112591	inf	0	1	1	no
	ENSGALG00000054638	-	KZ626835.1:1018501-1020816	0	0.0888698	inf	0	1	1	no
	ENSGALG00000054640	-	3:17045412-17098359	0	0.179054	inf	0	1	1	no
	ENSGALG00000054641	-	5:1510687-1567944	0	0.0156197	inf	0	1	1	no
	ENSGALG00000054648	-	KZ626839.1:1329749-1332043	0	0.664945	inf	#NAME?	5e-05	0.0235317	yes
	ENSGALG00000054694	-	20:3335134-3349384	0	0.0290566	inf	0	1	1	no
	ENSGALG00000054700	-	7:23943281-23954817	0	0.0142131	inf	0	1	1	no
	ENSGALG00000054707	-	5:50884999-50893048	0	0.0134461	inf	0	1	1	no
	ENSGALG00000054720	-	6:26854631-26898489	0	0.0707244	inf	0	1	1	no
	ENSGALG00000054724	-	AADN05001486.1:20-8342	0	0.0235102	inf	0	1	1	no
	ENSGALG00000054749	-	27:8058801-8066741	0	0.019394	inf	0	1	1	no
	ENSGALG00000054758	-	8:21786012-21811771	0	0.108385	inf	0	1	1	no
	ENSGALG00000054769	-	31:4037868-4038602	0	0.0852591	inf	0	1	1	no
	ENSGALG00000054775	-	2:122513245-122514823	0	0.012368	inf	0	1	1	no
	ENSGALG00000054789	-	1:29944916-29949470	0	0.0120467	inf	0	1	1	no
	ENSGALG00000054791	-	9:18311321-18315606	0	0.104033	inf	0	1	1	no
	ENSGALG00000054792	-	2:89864272-89869164	0	0.0271578	inf	0	1	1	no
	ENSGALG00000054846	-	33:1578612-1803054	0	0.0198047	inf	0	1	1	no
	ENSGALG00000054847	-	33:361710-362250	0	0.0528443	inf	0	1	1	no
	ENSGALG00000054852	-	33:425128-426064	0	0.0238145	inf	0	1	1	no
	ENSGALG00000054864	-	33:2702301-2705090	0	0.00920425	inf	0	1	1	no
	ENSGALG00000054867	-	Z:14769359-14776912	0	0.013224	inf	0	1	1	no
	ENSGALG00000054896	-	3:12801930-12864186	0	0.0258185	inf	0	1	1	no
	ENSGALG00000054905	-	1:141583240-141584219	0	0.0451022	inf	0	1	1	no
	ENSGALG00000054906	-	6:35112703-35230765	0	0.0248602	inf	0	1	1	no
	ENSGALG00000054912	-	KZ626835.1:622331-623825	0	0.0122159	inf	0	1	1	no
	ENSGALG00000054922	-	3:110804893-110807885	0	0.0178838	inf	0	1	1	no
	ENSGALG00000054934	-	28:50574-80716	0	0.0787542	inf	0	1	1	no
	ENSGALG00000054938	-	5:29890541-30021001	0	0.0199262	inf	0	1	1	no
	ENSGALG00000054965	-	2:43257190-43348523	0	0.0122252	inf	0	1	1	no
	ENSGALG00000054972	-	2:30935233-30937705	0	0.0217441	inf	0	1	1	no
	ENSGALG00000054982	-	1:138752858-138775306	0	0.00927148	inf	0	1	1	no
	ENSGALG00000055003	-	2:98676872-98749081	0	0.0234608	inf	0	1	1	no
	ENSGALG00000055013	-	7:13394472-13408730	0	0.0701637	inf	0	1	1	no
	ENSGALG00000055042	-	4:39787765-39814189	0	0.0821488	inf	0	1	1	no
	ENSGALG00000055055	-	2:57239040-57245644	0	0.0148164	inf	0	1	1	no
	ENSGALG00000055064	-	1:32986472-32990805	0	0.0110134	inf	0	1	1	no
	ENSGALG00000055113	-	2:80357117-80358353	0	0.016036	inf	0	1	1	no
	ENSGALG00000055121	-	5:7382762-7420605	0	0.0112733	inf	0	1	1	no
	ENSGALG00000055131	-	6:6246697-6255585	0	0.0164448	inf	0	1	1	no
	ENSGALG00000055133	-	11:6422015-6432428	0	0.0317572	inf	0	1	1	no
	ENSGALG00000055134	-	4:56435708-56442574	0	0.0453649	inf	0	1	1	no
	ENSGALG00000047602	-	31:5893721-5910257	0.412769	3.65041e-06	16.7869	0	1	1	no
	ENSGALG00000047656	-	3:62115808-62185571	0.0472772	6.15665e-07	16.2286	0	1	1	no
	ENSGALG00000031709	-	30:1138887-1140458	0.190856	2.77176e-06	16.0713	0	1	1	no
	ENSGALG00000048147	-	AADN05001208.1:20-3561	0.00766822	1.93123e-07	15.2771	0	1	1	no
	ENSGALG00000049961	-	2:1264261-1282700	0.157615	9.53182e-06	14.0133	0	1	1	no
	ENSGALG00000047229	-	15:7610688-7614388	0.083251	7.55754e-06	13.4273	0	1	1	no
	ENSGALG00000048703	-	20:9324130-9329507	0.0273269	2.49332e-06	13.42	0	1	1	no
	ENSGALG00000050625	-	6:32486389-32592467	0.0232101	2.33448e-06	13.2794	0	1	1	no
	ENSGALG00000049490	-	1:101768735-101805461	0.0177809	2.62557e-06	12.7254	0	1	1	no
	ENSGALG00000052772	-	2:14543470-14547004	0.0313571	5.88977e-06	12.3783	0	1	1	no
	ENSGALG00000051920	-	6:29704045-29708697	0.023714	4.69067e-06	12.3037	0	1	1	no
	ENSGALG00000052414	-	31:5893721-5910257	0.276694	0.000104625	11.3689	0	1	1	no
	ENSGALG00000049159	-	3:11641107-11717836	0.0747345	5.02843e-05	10.5375	0	1	1	no
	ENSGALG00000046696	-	4:64225039-64230631	0.0403624	9.74968e-05	8.69344	0	1	1	no
	ENSGALG00000004924	OPNP	19:7197444-7200240	0.767963	0.0260788	4.88009	-1.86525	0.1518	0.999683	no
	ENSGALG00000050513	-	16:782930-1651259	0.633265	0.0406095	3.96292	0	1	1	no
	ENSGALG00000054406	-	4:90136918-90138551	0.37034	0.0251497	3.88024	0	1	1	no
	ENSGALG00000049310	-	3:15341543-15394062	0.0503628	0.00380531	3.72627	0	1	1	no
	ENSGALG00000052957	-	14:16042223-16044047	0.123798	0.00976964	3.66353	0	1	1	no
	ENSGALG00000050329	-	16:1913574-2139631	0.491166	0.0397848	3.62592	0	1	1	no
	ENSGALG00000052100	-	4:72310385-72324430	0.0809882	0.00666239	3.6036	0	1	1	no
	ENSGALG00000046408	RAG2	5:19753874-19795325	0.117939	0.009798	3.5894	0	1	1	no
	ENSGALG00000046794	-	16:2272153-2478250	0.695936	0.0622842	3.48202	0	1	1	no
	ENSGALG00000016685	ASMT	1:130327376-130338282	1.94052	0.173892	3.48018	-2.77629	0.00635	0.571055	no
	ENSGALG00000053362	-	3:96505127-96512701	0.176356	0.0185244	3.25099	0	1	1	no
	ENSGALG00000038940	FBXO43	2:128283219-128312145	0.0726269	0.00764167	3.24854	0	1	1	no
	ENSGALG00000050359	-	27:2928900-3192833	0.0935106	0.00984709	3.24736	0	1	1	no
	ENSGALG00000051234	-	31:2422495-2422795	1.27393	0.137714	3.20955	-1.12791	0.0734	0.999683	no
	ENSGALG00000046990	-	2:69588995-69631955	0.140549	0.0152615	3.20311	0	1	1	no
	ENSGALG00000051175	-	6:34206295-34235850	0.29317	0.0327185	3.16356	0	1	1	no
	ENSGALG00000050298	-	5:49685841-49698579	0.139249	0.0156641	3.15214	0	1	1	no
	ENSGALG00000049910	-	8:22884717-22898889	0.061046	0.00698381	3.12781	0	1	1	no
	ENSGALG00000007727	-	12:15983523-16011478	0.114095	0.0131501	3.11709	0	1	1	no
	ENSGALG00000051529	-	1:7248737-7265003	0.0398981	0.00460833	3.114	0	1	1	no
	ENSGALG00000049916	-	AADN05001400.1:9481-10671	1.13434	0.131163	3.11243	-1.92887	0.01995	0.999683	no
	ENSGALG00000053120	-	15:295947-300150	0.0340893	0.00406152	3.06923	0	1	1	no
	ENSGALG00000047153	-	4:24804765-24816124	0.0667802	0.00799018	3.06312	0	1	1	no
	ENSGALG00000054203	-	5:12374097-12391494	0.185828	0.0223943	3.05277	0	1	1	no
	ENSGALG00000054144	-	1:101692219-101768423	0.138621	0.0169646	3.03054	0	1	1	no
	ENSGALG00000050376	-	15:8226764-8227052	2.28016	0.28193	3.01573	-1.85497	0.15955	0.999683	no
	ENSGALG00000014252	-	1:75845884-75853747	0.161559	0.0201044	3.00648	0	1	1	no
	ENSGALG00000054786	-	31:3463688-3465196	0.261542	0.0334045	2.96893	0	1	1	no
	ENSGALG00000029209	-	31:3213296-3214761	1.62723	0.209096	2.96018	-2.48573	0.00315	0.397097	no
	ENSGALG00000050039	-	1:141521295-141536124	0.0508562	0.00668662	2.92708	0	1	1	no
	ENSGALG00000023354	FSCN2	18:9181816-9184606	0.099146	0.0130684	2.92347	0	1	1	no
	ENSGALG00000012886	-	2:67949987-67966351	0.249355	0.0333107	2.90415	0	1	1	no
	ENSGALG00000050801	-	5:17046435-17193688	0.0277097	0.00370172	2.90412	0	1	1	no
	ENSGALG00000007538	-	4:11333697-11336766	0.108679	0.0146046	2.89558	0	1	1	no
	ENSGALG00000054011	-	12:16583877-16643856	0.134448	0.018367	2.87186	0	1	1	no
	ENSGALG00000049716	-	31:2336415-2336720	4.21682	0.578868	2.86485	-2.08665	0.04705	0.999683	no
	ENSGALG00000000871	ART1	1:195574182-195575079	0.168895	0.0236083	2.83876	0	1	1	no
	ENSGALG00000030029	-	9:21517588-21543315	0.0893104	0.0126876	2.8154	0	1	1	no
	ENSGALG00000016669	AvBD2	3:107430691-107459717	0.315473	0.0449794	2.81018	0	1	1	no
	ENSGALG00000050806	-	6:5169301-5174545	0.0508858	0.00734496	2.79244	0	1	1	no
	ENSGALG00000053928	ARL14EPL	Z:73031105-73041048	0.151388	0.021855	2.79221	0	1	1	no
	ENSGALG00000049050	-	18:2886918-2892870	0.0771122	0.0111654	2.78793	0	1	1	no
	ENSGALG00000053052	-	31:5750112-5774424	0.171562	0.0251171	2.77199	0	1	1	no
	ENSGALG00000045090	-	31:3688163-3695009	0.0749163	0.0110183	2.76538	0	1	1	no
	ENSGALG00000039224	HHLA1	2:141378614-141394013	0.386884	0.0570729	2.76102	0	1	1	no
	ENSGALG00000047045	-	20:3293663-3301616	0.0493345	0.00728998	2.75861	0	1	1	no
	ENSGALG00000016438	MELK	Z:82200618-82223072	0.103419	0.0154384	2.74391	0	1	1	no
	ENSGALG00000053724	-	1:104979642-105007881	0.0346811	0.00524435	2.72531	0	1	1	no
	ENSGALG00000050669	-	4:53725467-53728506	0.0747535	0.0114968	2.7009	0	1	1	no
	ENSGALG00000053135	-	1:93391873-93400896	0.168182	0.0259375	2.69691	0	1	1	no
	ENSGALG00000052570	-	21:1781526-1795065	0.0985817	0.0152726	2.69037	0	1	1	no
	ENSGALG00000047784	-	3:37028175-37046753	0.156517	0.0247057	2.6634	0	1	1	no
	ENSGALG00000049428	-	5:30926730-30934857	0.0619116	0.00996294	2.63556	0	1	1	no
	ENSGALG00000051726	-	1:197027037-197027961	0.150079	0.0242177	2.63159	0	1	1	no
	ENSGALG00000053461	-	31:5893721-5910257	0.430235	0.0696897	2.62611	0	1	1	no
	ENSGALG00000053222	-	8:29514746-29680796	1.08904	0.17644	2.62581	-0.61116	0.061	0.999683	no
	ENSGALG00000053871	-	19:28898-256177	0.308396	0.0503005	2.61614	0	1	1	no
	ENSGALG00000044709	-	31:3652778-3654238	0.76567	0.126091	2.60226	-1.53636	0.04705	0.999683	no
	ENSGALG00000048424	-	2:7907043-7909517	0.0878146	0.0144791	2.60049	0	1	1	no
	ENSGALG00000002093	NR2E3	10:1852293-1855973	0.0691673	0.0114757	2.59151	0	1	1	no
	ENSGALG00000006236	TPH1	5:12656759-12667360	6.41406	1.08341	2.56566	-3.6796	5e-05	0.0235317	yes
	ENSGALG00000044970	LARP6L	28:1674277-1677219	0.058312	0.00985939	2.56422	0	1	1	no
	ENSGALG00000051361	-	25:3942258-3951047	0.455209	0.0773044	2.55791	0	1	1	no
	ENSGALG00000050851	-	1:99964510-99967612	0.193418	0.0339671	2.50951	0	1	1	no
	ENSGALG00000045960	-	27:2264728-2649530	0.0531133	0.00934966	2.50609	0	1	1	no
	ENSGALG00000052706	-	1:194206964-194240335	0.294215	0.0518466	2.50455	0	1	1	no
	ENSGALG00000047961	-	8:6289073-6355763	0.295748	0.0522403	2.50113	0	1	1	no
	ENSGALG00000048430	-	KZ626839.1:545824-559107	1.75259	0.312018	2.48979	-2.75368	5e-05	0.0235317	yes
	ENSGALG00000037167	HIST1H103	1:48129285-48135414	0.177741	0.0321052	2.4689	0	1	1	no
	ENSGALG00000048227	-	Z:66536726-66554263	0.0305223	0.0055849	2.45026	0	1	1	no
	ENSGALG00000054960	-	5:28556925-28570716	0.0831603	0.0153067	2.44173	0	1	1	no
	ENSGALG00000052499	-	3:106746845-106753823	0.0806251	0.0149459	2.43148	0	1	1	no
	ENSGALG00000048363	-	4:31056436-31063284	0.070741	0.013206	2.42136	0	1	1	no
	ENSGALG00000036582	-	14:14637208-14639715	0.151243	0.0282389	2.42112	0	1	1	no
	ENSGALG00000049352	-	4:66823739-66915422	0.353934	0.0660844	2.4211	0	1	1	no
	ENSGALG00000051595	-	31:5815163-5817830	0.174087	0.0326674	2.41388	0	1	1	no
	ENSGALG00000052000	-	7:33308255-33416501	0.104518	0.0200944	2.37889	0	1	1	no
	ENSGALG00000043254	EPX	19:608112-627255	1.35235	0.260097	2.37835	-2.53463	5e-05	0.0235317	yes
	ENSGALG00000053498	-	Z:25662510-25687313	0.029385	0.00569912	2.36627	0	1	1	no
	ENSGALG00000020390	-	5:45766601-45774064	0.0593835	0.0115499	2.36218	0	1	1	no
	ENSGALG00000054630	-	7:18202367-18226959	0.355716	0.0694236	2.35723	0	1	1	no
	ENSGALG00000044527	-	19:608112-627255	0.789045	0.155345	2.34464	-0.935004	0.17405	0.999683	no
	ENSGALG00000019018	-	22:2553089-2554367	0.0771502	0.0154231	2.32258	0	1	1	no
	ENSGALG00000035624	-	17:5861536-5872810	0.157148	0.0316974	2.30969	0	1	1	no
	ENSGALG00000050225	-	5:49196543-49211642	0.0530501	0.0107051	2.30906	0	1	1	no
	ENSGALG00000052583	-	1:75827258-75833847	0.113907	0.0233018	2.28935	0	1	1	no
	ENSGALG00000053006	-	4:44461730-44467330	0.103456	0.0212147	2.28588	0	1	1	no
	ENSGALG00000046757	-	W:2347826-2350706	0.14713	0.0302576	2.28172	0	1	1	no
	ENSGALG00000051923	-	2:69267184-69363889	0.0744931	0.0153208	2.28161	0	1	1	no
	ENSGALG00000053816	-	12:1411367-1416745	0.222481	0.0457883	2.28063	0	1	1	no
	ENSGALG00000052903	-	6:20776575-20778514	0.182388	0.0378393	2.26905	0	1	1	no
	ENSGALG00000048153	-	Z:80571922-80872510	0.0339624	0.00709467	2.25913	0	1	1	no
	ENSGALG00000030968	-	3:65815543-65827995	0.349277	0.0730218	2.25797	0	1	1	no
	ENSGALG00000054770	INHA	7:22055096-22058161	0.036715	0.00771472	2.25069	0	1	1	no
	ENSGALG00000048697	-	27:2264728-2649530	0.0415049	0.00873133	2.24901	0	1	1	no
	ENSGALG00000049875	-	15:11063693-11063864	4.70223	0.991206	2.24609	-2.49332	0.1656	0.999683	no
	ENSGALG00000047386	-	3:34808172-34819679	0.0497819	0.010495	2.24591	0	1	1	no
	ENSGALG00000048027	-	1:67474079-67493778	0.0492914	0.0103921	2.24585	0	1	1	no
	ENSGALG00000047219	-	4:248634-263266	0.0720071	0.0152004	2.24403	0	1	1	no
	ENSGALG00000048161	-	3:81087302-81091366	0.0379977	0.00805518	2.23792	0	1	1	no
	ENSGALG00000053848	-	1:75938495-75952140	3.54246	0.755326	2.22958	-1.11623	0.04855	0.999683	no
	ENSGALG00000049110	-	1:45063466-45071988	0.0837471	0.0179108	2.22521	0	1	1	no
	ENSGALG00000049596	-	1:30720902-30792823	0.285546	0.0616931	2.21054	0	1	1	no
	ENSGALG00000008666	CTLA4	7:13408730-13412887	0.39026	0.08472	2.20366	0	1	1	no
	ENSGALG00000050334	-	28:4557223-4561561	0.19349	0.0421299	2.19934	0	1	1	no
	ENSGALG00000041888	-	4:88723573-88738928	0.116209	0.0255514	2.18525	0	1	1	no
	ENSGALG00000049103	-	1:115192826-115197686	0.0533699	0.01175	2.18337	0	1	1	no
	ENSGALG00000044243	-	Z:56785444-56838011	0.037237	0.00820391	2.18235	0	1	1	no
	ENSGALG00000001431	GUCA1A	26:3154637-3291572	0.0580576	0.0128079	2.18045	0	1	1	no
	ENSGALG00000045473	CHIR-B6	31:5740384-5741625	0.124066	0.0273864	2.17957	0	1	1	no
	ENSGALG00000047118	-	13:983712-985344	0.15293	0.0337813	2.17858	0	1	1	no
	ENSGALG00000013548	GZMA	Z:16643588-16666277	1.51121	0.334761	2.1745	-1.37876	0.0988	0.999683	no
	ENSGALG00000005083	SLC5A10	14:5535593-5564397	0.132215	0.0292908	2.17437	0	1	1	no
	ENSGALG00000053713	-	5:54047341-54104268	0.0967929	0.0214888	2.17132	0	1	1	no
	ENSGALG00000049893	-	8:13530297-13585353	0.232976	0.0517448	2.17069	0	1	1	no
	ENSGALG00000051079	-	2:34472851-34478927	0.0734578	0.0164139	2.16199	0	1	1	no
	ENSGALG00000005543	-	9:5529445-5532957	0.43252	0.0976097	2.14767	0	1	1	no
	ENSGALG00000050521	-	4:7473718-7489477	0.030069	0.00682208	2.13999	0	1	1	no
	ENSGALG00000049938	-	31:2377703-2378006	0.551386	0.125171	2.13916	0	1	1	no
	ENSGALG00000046890	-	2:41787034-41792306	0.21706	0.0494153	2.13507	0	1	1	no
	ENSGALG00000051419	-	Z:27317306-27383989	0.024152	0.00552635	2.12774	0	1	1	no
	ENSGALG00000017342	-	1:197338568-197339615	0.703625	0.162599	2.11349	-1.40404	0.02205	0.999683	no
	ENSGALG00000008669	CD28	7:13436134-13454946	0.424795	0.0988778	2.10305	0	1	1	no
	ENSGALG00000049871	-	2:6943805-7038149	0.111762	0.0264224	2.08059	0	1	1	no
	ENSGALG00000051946	-	31:2331783-2332086	4.16732	0.986293	2.07903	-1.75382	0.03475	0.999683	no
	ENSGALG00000052681	-	25:3476788-3479574	0.283286	0.0670475	2.079	0	1	1	no
	ENSGALG00000052217	-	AADN05001363.1:385-1697	0.120921	0.0286513	2.07739	0	1	1	no
	ENSGALG00000050824	-	31:4071718-4073770	0.22665	0.053798	2.07485	0	1	1	no
	ENSGALG00000048508	-	30:491363-674579	0.176095	0.0418488	2.0731	0	1	1	no
	ENSGALG00000005679	CDX1	13:13936845-13947085	0.0962639	0.0230264	2.06371	0	1	1	no
	ENSGALG00000012140	FSHB	5:4772496-4775872	0.0293548	0.00711137	2.0454	0	1	1	no
	ENSGALG00000054466	-	8:17785586-18095888	0.0689438	0.0167196	2.04388	0	1	1	no
	ENSGALG00000049968	-	1:166505010-166578851	0.057701	0.0140495	2.03808	0	1	1	no
	ENSGALG00000044763	GPR82	1:113092778-113289308	0.339037	0.0827873	2.03396	0	1	1	no
	ENSGALG00000054985	-	24:857690-863549	0.0541104	0.0132462	2.03032	0	1	1	no
	ENSGALG00000052637	-	12:2341442-2346222	0.04714	0.0116671	2.01451	0	1	1	no
	ENSGALG00000051833	-	1:99938452-99964340	0.0515344	0.0128702	2.0015	0	1	1	no
	ENSGALG00000047377	-	2:50560145-50662963	0.0530748	0.0132848	1.99825	0	1	1	no
	ENSGALG00000049575	-	3:95469057-95630109	0.0394838	0.0098836	1.99815	0	1	1	no
	ENSGALG00000052378	-	AADN05001351.1:20-6448	0.0411749	0.0103274	1.99529	0	1	1	no
	ENSGALG00000050501	-	10:2471824-2473092	0.0885611	0.0223321	1.98755	0	1	1	no
	ENSGALG00000039097	-	14:15178645-15188586	0.0933611	0.0236674	1.97992	0	1	1	no
	ENSGALG00000047188	-	2:121084808-121090591	0.278641	0.0707462	1.97768	0	1	1	no
	ENSGALG00000015488	GJA8	1:93889970-93891173	0.0616389	0.0156776	1.97514	0	1	1	no
	ENSGALG00000053071	-	4:329257-335177	0.125673	0.0320119	1.97299	0	1	1	no
	ENSGALG00000051532	-	2:88628886-88648966	0.0319323	0.00813965	1.97198	0	1	1	no
	ENSGALG00000038284	-	1:149443786-149445663	0.0992717	0.0253971	1.96672	0	1	1	no
	ENSGALG00000053859	-	14:13326681-13331761	1.82252	0.46822	1.96067	-1.42585	0.0494	0.999683	no
	ENSGALG00000047825	-	5:56940986-57248827	0.0466823	0.0119973	1.96017	0	1	1	no
	ENSGALG00000010657	-	7:18682853-18699756	0.111861	0.0288788	1.95362	0	1	1	no
	ENSGALG00000049988	-	2:75668729-75718107	0.0818063	0.0211242	1.95331	0	1	1	no
	ENSGALG00000046806	-	9:21958970-21965045	0.127957	0.0332679	1.94345	0	1	1	no
	ENSGALG00000053719	-	4:61971184-62002153	0.0601895	0.0156509	1.94327	0	1	1	no
	ENSGALG00000049082	-	2:130636931-130641908	0.11218	0.0291704	1.94324	0	1	1	no
	ENSGALG00000047657	-	2:89336025-89349197	0.221228	0.0575331	1.94307	0	1	1	no
	ENSGALG00000052360	-	1:148573103-148574336	0.0613626	0.0160816	1.93195	0	1	1	no
	ENSGALG00000046652	-	8:12425644-12442845	0.0556592	0.0145994	1.93071	0	1	1	no
	ENSGALG00000051790	-	5:56940986-57248827	0.0882336	0.0231472	1.93049	0	1	1	no
	ENSGALG00000049619	-	3:19618405-19641933	0.0306687	0.0080506	1.9296	0	1	1	no
	ENSGALG00000030128	-	2:141356442-141375407	0.145752	0.0384731	1.92159	0	1	1	no
	ENSGALG00000035217	-	3:84814801-84870232	0.0351563	0.00928733	1.92045	0	1	1	no
	ENSGALG00000048887	-	31:2186534-2196233	0.0201866	0.00534097	1.91822	0	1	1	no
	ENSGALG00000050124	-	33:5726989-5732571	0.163291	0.0433108	1.91465	0	1	1	no
	ENSGALG00000010673	SLC1A7	8:24940839-24983416	0.323345	0.0858022	1.91399	0	1	1	no
	ENSGALG00000054380	-	15:12255601-12334769	0.0395987	0.0105276	1.91127	0	1	1	no
	ENSGALG00000008427	GNAT3	1:11413083-11443325	0.0425386	0.0113188	1.91005	0	1	1	no
	ENSGALG00000051579	-	1:141405138-141412833	0.15516	0.0413809	1.90672	0	1	1	no
	ENSGALG00000046971	-	30:491363-674579	13.9085	3.72516	1.9006	-0.928353	0.14235	0.999683	no
	ENSGALG00000049396	-	1:100157348-100159773	0.128771	0.0345286	1.89894	0	1	1	no
	ENSGALG00000049750	-	13:13019933-13023251	0.141063	0.0379002	1.89606	0	1	1	no
	ENSGALG00000053827	-	2:69446590-69588810	0.0397124	0.0106857	1.8939	0	1	1	no
	ENSGALG00000048243	-	18:2256404-2259657	0.0567525	0.0152738	1.89363	0	1	1	no
	ENSGALG00000050098	-	7:31231714-31245424	0.0781858	0.0210927	1.89017	0	1	1	no
	ENSGALG00000016325	GSTA3	3:88388998-88395707	5.10158	1.37878	1.88755	-2.16137	0.00015	0.0516549	no
	ENSGALG00000050275	-	5:4645582-4680250	0.0339887	0.00919163	1.88666	0	1	1	no
	ENSGALG00000044392	-	31:3390190-3392889	0.420078	0.113673	1.88576	0	1	1	no
	ENSGALG00000048450	-	30:1599598-1610811	0.161137	0.0436604	1.88389	0	1	1	no
	ENSGALG00000051289	-	27:2264728-2649530	0.0466175	0.0126443	1.88239	0	1	1	no
	ENSGALG00000042575	-	31:4029641-4030830	0.603061	0.163679	1.88144	0	1	1	no
	ENSGALG00000048054	-	31:5943285-5945543	0.656703	0.178384	1.88026	0	1	1	no
	ENSGALG00000048797	-	3:45522547-45551314	0.0668463	0.0181781	1.87865	0	1	1	no
	ENSGALG00000050570	-	1:64834589-64873210	0.0526547	0.0143546	1.87505	0	1	1	no
	ENSGALG00000049990	-	12:19065954-19109137	0.20178	0.0553974	1.86489	0	1	1	no
	ENSGALG00000038767	-	5:524539-533211	0.0749772	0.0206362	1.86128	0	1	1	no
	ENSGALG00000048772	-	12:1521165-1522786	0.218912	0.0602635	1.861	0	1	1	no
	ENSGALG00000049260	-	3:42530179-42557718	0.0854213	0.0235995	1.85584	0	1	1	no
	ENSGALG00000047216	-	5:57415098-57492723	0.109647	0.030409	1.8503	0	1	1	no
	ENSGALG00000054588	-	31:5948717-5950896	0.0626789	0.0174439	1.84526	0	1	1	no
	ENSGALG00000014585	-	19:4941784-4942879	4.37919	1.22934	1.83279	-1.90901	0.0013	0.235317	no
	ENSGALG00000035784	-	10:15117633-15137240	0.152774	0.0429238	1.83155	0	1	1	no
	ENSGALG00000023740	HBZ	14:12503626-12505300	0.132391	0.0378286	1.80726	0	1	1	no
	ENSGALG00000053666	-	3:43058467-43074308	0.0406582	0.011633	1.80533	0	1	1	no
	ENSGALG00000050543	-	10:12646101-12649931	0.0975783	0.0280038	1.80094	0	1	1	no
	ENSGALG00000015662	-	1:99391577-99407800	0.209209	0.060167	1.7979	0	1	1	no
	ENSGALG00000046957	-	2:46004690-46035265	0.128503	0.0370018	1.79613	0	1	1	no
	ENSGALG00000034351	RF00410	33:3350651-3370670	17.3699	5.00792	1.79431	0	1	1	no
	ENSGALG00000052618	-	5:41642461-41895495	0.141044	0.0407015	1.79299	0	1	1	no
	ENSGALG00000046859	-	4:62572550-62762970	0.170956	0.0494459	1.7897	0	1	1	no
	ENSGALG00000051180	-	2:38574798-38691490	0.106015	0.0308921	1.77895	0	1	1	no
	ENSGALG00000051514	-	1:13585763-13587750	0.102246	0.0300357	1.7673	0	1	1	no
	ENSGALG00000044569	-	16:1913574-2139631	0.114412	0.0336217	1.76677	0	1	1	no
	ENSGALG00000048928	-	16:782930-1651259	0.0709828	0.020875	1.7657	0	1	1	no
	ENSGALG00000054069	-	27:2669799-2840883	0.133857	0.0393912	1.76474	0	1	1	no
	ENSGALG00000015623	HGFAC	4:81930558-81966939	0.0585991	0.0172776	1.76198	0	1	1	no
	ENSGALG00000029560	-	13:10456094-10473221	1.13924	0.33592	1.76188	-0.957919	0.28525	0.999683	no
	ENSGALG00000049507	-	11:14743595-14774926	0.150625	0.0445365	1.7579	0	1	1	no
	ENSGALG00000049100	-	3:56446179-56455866	0.075913	0.0224758	1.75597	0	1	1	no
	ENSGALG00000053594	-	1:133320864-133325014	0.085204	0.0252339	1.75556	0	1	1	no
	ENSGALG00000049826	-	Z:19215198-19266035	0.111156	0.0329751	1.75314	0	1	1	no
	ENSGALG00000046759	-	Z:80123851-80164689	0.0358413	0.0106722	1.74777	0	1	1	no
	ENSGALG00000048211	-	2:69267184-69363889	0.0847726	0.0252907	1.74499	0	1	1	no
	ENSGALG00000054241	-	16:782930-1651259	2.10145	0.627728	1.74317	-0.600823	0.362	0.999683	no
	ENSGALG00000050100	-	20:11307405-11365028	0.0450185	0.013454	1.74248	0	1	1	no
	ENSGALG00000052295	-	22:4027517-4138607	1.04575	0.314448	1.73365	-0.10726	0.33875	0.999683	no
	ENSGALG00000052691	-	2:58157263-58317255	0.309949	0.0934124	1.73035	0	1	1	no
	ENSGALG00000016884	SLC15A1	1:146243003-146267048	0.248954	0.0750714	1.72955	0	1	1	no
	ENSGALG00000046997	-	6:11020757-11106034	0.0362848	0.0110183	1.71947	0	1	1	no
	ENSGALG00000047112	-	6:18348479-18350337	0.105688	0.0322218	1.7137	0	1	1	no
	ENSGALG00000039251	-	25:702859-704590	0.090452	0.0277235	1.70604	0	1	1	no
	ENSGALG00000016199	CRYAA	1:111071769-111078627	0.0607992	0.0186572	1.70432	0	1	1	no
	ENSGALG00000021126	SLC2A11L1	15:8319426-8327320	0.0716045	0.0220522	1.69913	0	1	1	no
	ENSGALG00000037875	RBP1	9:6093530-6111344	0.253656	0.0782752	1.69625	0	1	1	no
	ENSGALG00000042588	-	5:51676312-51689178	0.204106	0.0631102	1.69337	0	1	1	no
	ENSGALG00000052446	-	2:13147628-13581750	0.0470639	0.0147184	1.677	0	1	1	no
	ENSGALG00000051733	-	1:107333864-107346574	0.0385538	0.0120604	1.6766	0	1	1	no
	ENSGALG00000053407	-	Z:73376079-73425182	0.0368163	0.0115582	1.67143	0	1	1	no
	ENSGALG00000050922	-	3:33867866-33875659	0.0479427	0.0151324	1.66367	0	1	1	no
	ENSGALG00000042936	SYCE3	1:79105077-79108598	0.449883	0.142606	1.65751	0	1	1	no
	ENSGALG00000049438	-	7:31745066-31753836	0.076888	0.0244504	1.6529	0	1	1	no
	ENSGALG00000038484	-	20:5369808-5382599	0.154861	0.049393	1.6486	0	1	1	no
	ENSGALG00000053580	-	9:1520127-1538713	0.0782881	0.0250171	1.64588	0	1	1	no
	ENSGALG00000046879	-	2:120326847-120341420	0.297606	0.095229	1.64393	0	1	1	no
	ENSGALG00000013546	-	Z:16643588-16666277	2.52944	0.810435	1.64205	-1.77083	0.0006	0.154025	no
	ENSGALG00000012095	-	5:55690419-55695393	0.0450258	0.0144402	1.64066	0	1	1	no
	ENSGALG00000054043	-	12:8317874-8324325	0.0375582	0.012069	1.63782	0	1	1	no
	ENSGALG00000053260	-	10:17833530-17846832	0.105329	0.0339019	1.63547	0	1	1	no
	ENSGALG00000000545	REN	26:1725733-1730462	0.0155932	0.0481718	1.62727	0	1	1	no
	ENSGALG00000014821	THEMIS	3:59052742-59130068	0.118809	0.0384846	1.62629	0	1	1	no
	ENSGALG00000051378	-	3:37786576-37788792	2.06898	0.67058	1.62544	-0.946556	0.0531	0.999683	no
	ENSGALG00000030982	-	19:8846491-8852834	0.0999533	0.0324644	1.62239	0	1	1	no
	ENSGALG00000028256	CCL19	Z:8363697-8366694	4.51101	1.46606	1.6215	-2.56533	5e-05	0.0235317	yes
	ENSGALG00000015018	CASQ2	1:81232634-81309584	4.56509	1.48501	1.62017	-1.28662	0.0525	0.999683	no
	ENSGALG00000002082	AMPD1	26:3892489-3902220	0.187045	0.0609348	1.61804	0	1	1	no
	ENSGALG00000050371	-	7:6027102-6118701	0.0525089	0.0171287	1.61614	0	1	1	no
	ENSGALG00000044618	-	10:18212962-18222747	0.0429411	0.0140803	1.60868	0	1	1	no
	ENSGALG00000005434	CER1	Z:31701446-31710255	0.0671015	0.0220266	1.6071	0	1	1	no
	ENSGALG00000049271	-	2:124016667-124102534	0.0288764	0.00948195	1.60664	0	1	1	no
	ENSGALG00000050670	-	18:2935693-2973865	0.0263034	0.00865141	1.60424	0	1	1	no
	ENSGALG00000031583	-	5:491491-492426	0.0644815	0.0212139	1.60387	0	1	1	no
	ENSGALG00000049793	-	2:119677607-119686080	0.0356691	0.0117608	1.60069	0	1	1	no
	ENSGALG00000046912	-	4:9861-17617	0.0797221	0.0263945	1.59474	0	1	1	no
	ENSGALG00000054226	-	16:1706454-1707088	0.678248	0.224662	1.59406	-0.892247	0.0851	0.999683	no
	ENSGALG00000049258	-	5:52452898-52540247	0.348625	0.115704	1.59124	0	1	1	no
	ENSGALG00000051123	-	W:365039-723920	0.0834961	0.027713	1.59115	0	1	1	no
	ENSGALG00000048848	-	23:1446895-1454460	0.169371	0.0562206	1.59101	0	1	1	no
	ENSGALG00000048694	-	3:95800512-95803971	0.0694661	0.0230645	1.59064	0	1	1	no
	ENSGALG00000050097	-	2:6368884-6550794	0.0457036	0.0151828	1.58987	0	1	1	no
	ENSGALG00000047308	-	4:50212211-50372852	0.0336756	0.0111964	1.58866	0	1	1	no
	ENSGALG00000031667	-	3:336938-358651	0.194522	0.0647105	1.58786	0	1	1	no
	ENSGALG00000028496	-	24:4335488-4342070	0.0530819	0.0177622	1.57941	0	1	1	no
	ENSGALG00000015374	RBP4	Z:53612273-53617623	7.22001	2.41744	1.57852	-2.19869	0.0001	0.0392194	yes
	ENSGALG00000030377	MDFI	26:4904799-4905285	0.518384	0.173774	1.57681	0	1	1	no
	ENSGALG00000006639	CEP55	6:21375203-21388540	0.150836	0.0505658	1.57674	0	1	1	no
	ENSGALG00000032041	-	31:3014596-3015686	0.52496	0.17618	1.57516	0	1	1	no
	ENSGALG00000049724	-	2:120488836-120518075	0.0633445	0.0212981	1.57249	0	1	1	no
	ENSGALG00000038668	PCDHB4	13:842606-844093	0.042075	0.0141483	1.57234	0	1	1	no
	ENSGALG00000038946	KLHL38	2:138114615-138119541	0.240066	0.0807533	1.57184	0	1	1	no
	ENSGALG00000053568	-	4:85657237-85900720	0.12676	0.0427076	1.56953	0	1	1	no
	ENSGALG00000033520	DCSTAMP	2:129825672-129834748	0.0191109	0.00645189	1.5666	0	1	1	no
	ENSGALG00000034983	CDX2	1:177395775-177399233	0.0403492	0.0136425	1.56443	0	1	1	no
	ENSGALG00000047496	-	1:102441911-102662926	0.149937	0.0508273	1.56068	0	1	1	no
	ENSGALG00000021136	VPREB3	15:8243344-8244220	0.216718	0.0734943	1.56012	0	1	1	no
	ENSGALG00000047415	-	6:11877908-11883233	0.0900413	0.0305355	1.5601	0	1	1	no
	ENSGALG00000046639	CYP2AC2	3:108783013-108792150	0.0833919	0.0283809	1.55499	0	1	1	no
	ENSGALG00000006134	HOGA1	6:23275783-23281033	0.0912099	0.03109	1.55274	0	1	1	no
	ENSGALG00000016699	OPN5L2	3:108821404-108825651	0.442967	0.151149	1.55123	0	1	1	no
	ENSGALG00000052003	-	5:49321718-49394178	0.0337011	0.0115069	1.5503	0	1	1	no
	ENSGALG00000053444	-	Z:74793130-75010565	0.0242019	0.00826794	1.54952	0	1	1	no
	ENSGALG00000048383	-	15:8232495-8232780	0.422855	0.144584	1.54825	0	1	1	no
	ENSGALG00000049790	-	26:903060-910690	0.025232	0.00862823	1.54812	0	1	1	no
	ENSGALG00000051300	-	5:3749261-3782806	0.179303	0.0613724	1.54674	0	1	1	no
	ENSGALG00000052266	-	Z:24802794-24807856	0.108728	0.0372448	1.54562	0	1	1	no
	ENSGALG00000051416	-	8:12911046-12914179	0.0343787	0.0117903	1.54391	0	1	1	no
	ENSGALG00000052755	-	4:86696580-86851882	0.0175927	0.00603605	1.5433	0	1	1	no
	ENSGALG00000045280	-	Z:9032706-9039475	0.119624	0.0410956	1.54145	0	1	1	no
	ENSGALG00000049233	-	6:6307951-6496954	0.130642	0.0448974	1.54092	0	1	1	no
	ENSGALG00000054331	-	6:26899990-26916301	0.0517016	0.0177727	1.54054	0	1	1	no
	ENSGALG00000031850	-	21:2642518-2648144	0.184751	0.0636168	1.5381	0	1	1	no
	ENSGALG00000047222	-	20:9406608-9408610	0.14987	0.0516389	1.53718	0	1	1	no
	ENSGALG00000053088	-	2:46939059-46946050	0.0697212	0.0240437	1.53594	0	1	1	no
	ENSGALG00000055071	-	Z:6412830-6424558	0.0406719	0.0140413	1.53436	0	1	1	no
	ENSGALG00000016370	TPO	3:92750488-92789780	0.0602792	0.0208285	1.5331	0	1	1	no
	ENSGALG00000048338	-	33:2968221-2970487	0.415353	0.143576	1.53252	0	1	1	no
	ENSGALG00000013402	AHRR	2:88971792-89054391	0.0437038	0.0151079	1.53246	0	1	1	no
	ENSGALG00000044801	CHIR-B5	31:3434860-3444008	0.188293	0.0653356	1.52704	0	1	1	no
	ENSGALG00000053927	-	2:125797233-125806775	0.0419818	0.014577	1.52608	0	1	1	no
	ENSGALG00000052562	-	1:53553798-53582402	0.0556536	0.0193335	1.52538	0	1	1	no
	ENSGALG00000052571	-	13:12122335-12126363	0.392591	0.136617	1.52289	0	1	1	no
	ENSGALG00000049633	-	7:32446629-32592288	0.0274883	0.00957392	1.52164	0	1	1	no
	ENSGALG00000009639	DDX60	4:24959131-24997825	0.442264	0.154178	1.52031	0	1	1	no
	ENSGALG00000021451	-	11:1044285-1046844	1.40743	0.491044	1.51914	-1.3848	0.0126	0.850502	no
	ENSGALG00000008424	CALML3	1:1768772-1769795	0.0780299	0.0272326	1.51869	0	1	1	no
	ENSGALG00000011454	MBOAT4	4:49616378-49618256	0.0442218	0.0154653	1.51572	0	1	1	no
	ENSGALG00000047257	-	5:57415098-57492723	0.0314282	0.0110253	1.51124	0	1	1	no
	ENSGALG00000054520	-	14:6964891-6973315	0.142835	0.0501088	1.51121	0	1	1	no
	ENSGALG00000042708	-	16:782930-1651259	7.49273	2.63143	1.50965	-1.11639	0.0247	0.999683	no
	ENSGALG00000048293	-	Z:19616881-19632255	0.024119	0.00848964	1.5064	0	1	1	no
	ENSGALG00000051525	-	3:70118653-70119658	0.0615891	0.0217337	1.50274	0	1	1	no
	ENSGALG00000048080	-	1:84943498-84963504	0.0761955	0.026914	1.50135	0	1	1	no
	ENSGALG00000055027	-	1:12812194-12814602	0.206042	0.0729139	1.49867	0	1	1	no
	ENSGALG00000049089	-	3:41965865-41987008	0.0295051	0.0104469	1.49789	0	1	1	no
	ENSGALG00000051464	-	14:5844132-5864307	0.0175602	0.00621922	1.4975	0	1	1	no
	ENSGALG00000053844	-	6:11432907-11437925	0.033987	0.0120662	1.49402	0	1	1	no
	ENSGALG00000052070	-	1:168727444-168733991	0.0866533	0.0307747	1.49351	0	1	1	no
	ENSGALG00000054318	-	Z:43363094-43369217	0.0444327	0.015781	1.49343	0	1	1	no
	ENSGALG00000050933	-	10:17408423-17440324	0.401018	0.142532	1.49239	0	1	1	no
	ENSGALG00000048419	-	10:21072114-21074226	0.0526722	0.0187227	1.49225	0	1	1	no
	ENSGALG00000052045	-	9:14401051-14474824	0.0469371	0.0166904	1.49171	0	1	1	no
	ENSGALG00000006260	KLHL30	9:4998019-5010056	0.0312832	0.0111441	1.48911	0	1	1	no
	ENSGALG00000052342	-	2:122651973-122678001	0.0154974	0.00552102	1.48902	0	1	1	no
	ENSGALG00000037178	-	AADN05001513.1:4264-30290	0.038116	0.0136034	1.48643	0	1	1	no
	ENSGALG00000050753	-	3:107808977-107835879	0.241609	0.086375	1.48399	0	1	1	no
	ENSGALG00000054900	-	24:5490619-5502843	0.178557	0.0639415	1.48156	0	1	1	no
	ENSGALG00000050880	-	2:25042111-25052937	0.021781	0.00780034	1.48146	0	1	1	no
	ENSGALG00000043860	PGR2/3	5:17269100-17281798	0.111757	0.0400389	1.48089	0	1	1	no
	ENSGALG00000036075	-	13:10549810-10554512	1.27234	0.455972	1.48046	-1.4476	0.0056	0.530647	no
	ENSGALG00000046816	-	2:38568088-38571921	0.074324	0.0266715	1.47853	0	1	1	no
	ENSGALG00000018946	LMOD3	12:15733035-15738143	0.0697119	0.0250181	1.47844	0	1	1	no
	ENSGALG00000052614	-	2:45786719-45797058	0.0384911	0.013814	1.47839	0	1	1	no
	ENSGALG00000051686	-	17:591006-596694	0.00947624	0.00340222	1.47784	0	1	1	no
	ENSGALG00000050865	-	33:3724791-3733155	0.015693	0.00565268	1.47312	0	1	1	no
	ENSGALG00000051051	-	4:28141186-28146089	0.148655	0.0536095	1.4714	0	1	1	no
	ENSGALG00000054379	TSPAN32	5:13850452-13867499	0.150442	0.0543142	1.46981	0	1	1	no
	ENSGALG00000027407	-	5:52154933-52170189	0.259624	0.0937593	1.46939	0	1	1	no
	ENSGALG00000047941	-	23:2220745-2229123	0.111721	0.0403505	1.46923	0	1	1	no
	ENSGALG00000053218	-	2:140819696-140820812	0.050074	0.0180899	1.46888	0	1	1	no
	ENSGALG00000053892	-	4:9044065-9046561	0.0478495	0.0173242	1.46571	0	1	1	no
	ENSGALG00000047529	-	1:44274858-44412024	0.0266546	0.0096547	1.46508	0	1	1	no
	ENSGALG00000035198	-	17:3365147-3582266	0.0246987	0.00896975	1.4613	0	1	1	no
	ENSGALG00000052532	-	KZ626837.1:1802460-1806637	0.213691	0.0776499	1.46047	0	1	1	no
	ENSGALG00000002325	IGFALS	14:13600258-13604377	0.17567	0.0639549	1.45774	0	1	1	no
	ENSGALG00000050284	-	1:164005413-164052714	0.170223	0.0620735	1.45538	0	1	1	no
	ENSGALG00000048892	-	2:19045743-19071215	1.27229	0.464456	1.45381	-1.17447	0.0278	0.999683	no
	ENSGALG00000019797	-	27:5243767-5247636	0.0322518	0.0117953	1.45117	0	1	1	no
	ENSGALG00000008735	BFSP1	3:12088677-12107322	0.873602	0.319615	1.45064	-1.71555	0.0026	0.352975	no
	ENSGALG00000055093	-	23:816092-825591	0.291446	0.106638	1.4505	0	1	1	no
	ENSGALG00000047608	-	5:27151638-27156157	0.0351745	0.0128993	1.44723	0	1	1	no
	ENSGALG00000053310	-	2:145693875-145698491	0.0803605	0.0294767	1.44691	0	1	1	no
	ENSGALG00000052276	-	18:11273524-11293920	0.0267624	0.00983093	1.44481	0	1	1	no
	ENSGALG00000025735	PDE6H	1:47970259-47976073	0.522336	0.192381	1.44102	0	1	1	no
	ENSGALG00000051304	-	2:135360876-135367468	0.191391	0.0706716	1.43732	0	1	1	no
	ENSGALG00000050467	-	8:312085-313505	1.65587	0.611476	1.43722	-1.27714	0.0315	0.999683	no
	ENSGALG00000019157	SMPX	1:120533945-120578001	0.673308	0.24866	1.43709	-1.0345	0.03055	0.999683	no
	ENSGALG00000052762	-	2:61019534-61054644	0.0156439	0.00577749	1.43708	0	1	1	no
	ENSGALG00000032765	-	16:782930-1651259	0.377681	0.139669	1.43516	0	1	1	no
	ENSGALG00000047262	CHIR-IG1-5	KZ626836.1:308591-843583	0.668444	0.24773	1.43204	-0.548568	0.4593	0.999683	no
	ENSGALG00000051703	-	15:10932506-10943950	0.0441492	0.0163769	1.43073	0	1	1	no
	ENSGALG00000050672	-	Z:77512936-78698895	0.0313039	0.0116148	1.43038	0	1	1	no
	ENSGALG00000050066	-	4:28170052-28172925	0.0456778	0.0169566	1.42965	0	1	1	no
	ENSGALG00000047900	-	AADN05001222.1:7829-12935	0.0549169	0.0203945	1.42907	0	1	1	no
	ENSGALG00000051113	-	8:4762251-4767869	0.0235184	0.00874467	1.42731	0	1	1	no
	ENSGALG00000054893	-	5:12827687-12857218	0.243834	0.0908781	1.42389	0	1	1	no
	ENSGALG00000052126	-	3:31432208-31475936	0.16044	0.0598011	1.42379	0	1	1	no
[truncated: 22,358 more rows]

## Sheet: S4
	supplementary table S4. Gene set enrichment analysis based on Gene Ontology (GO). Top 10 GO terms are shown.
	ONTOLOGY	ID	Description	RichFactor	FoldEnrichment	zScore	P value	Q value	geneID	Count
	MF	GO:0004864	protein phosphatase inhibitor activity	0.2	77.6609	12.3244	0.000282	0.0180076	PPP1R17/PPP1R1B	2
	MF	GO:0019212	phosphatase inhibitor activity	0.166667	64.7174	11.2225	0.000412	0.0180076	PPP1R17/PPP1R1B	2
	MF	GO:0019888	protein phosphatase regulator activity	0.0689655	26.7796	7.06531	0.00246918	0.0591531	PPP1R17/PPP1R1B	2
	MF	GO:0016209	antioxidant activity	0.0588235	22.8414	6.48333	0.00338527	0.0591531	SOD3/EPX	2
	MF	GO:0019208	phosphatase regulator activity	0.0588235	22.8414	6.48333	0.00338527	0.0591531	PPP1R17/PPP1R1B	2
	CC	GO:0030425	dendrite	0.0224719	11.4494	4.39541	0.0128051	0.0887425	SCGN/GABRA5	2
	CC	GO:0097447	dendritic tree	0.0224719	11.4494	4.39541	0.0128051	0.0887425	SCGN/GABRA5	2
	CC	GO:0036477	somatodendritic compartment	0.0175439	8.9386	3.78514	0.0204702	0.0887425	SCGN/GABRA5	2
	CC	GO:0043195	terminal bouton	0.0833333	42.4583	6.37309	0.0233155	0.0887425	SCGN	1
	CC	GO:0043005	neuron projection	0.00928793	4.7322	3.0351	0.0235167	0.0887425	TPH1/SCGN/GABRA5	3

## Sheet: S5
	supplementary table S5. Primer sequences for qPCR.
	Gene name	Primer sequence		Product length	Reference
		Forward	Reverse
	GAPDH	gacgtgcagcaggaacacta	cttggactttgccagagagg	112	NM_204305
	PPP1R1B	gagcactcatccccagatgt	gggttggtcctctttggttt	92	XM_015299543.2
